# Supplementary material for: Pan-cancer and cross-population genome-wide association studies dissect shared genetic backgrounds underlying carcinogenesis
Source: Nat Commun. 2023 Jun 20;14:3671. doi: 10.1038/s41467-023-39136-7 (PMC10282036; doi:10.1038/s41467-023-39136-7)
Supplement: Supplementary file 3 — Supplementary Data 1-9 [file 41467_2023_39136_MOESM3_ESM.xlsx]

## Sheet: Supplementary Data 1
Supplementary Data 1. Genome-wide significant loci from the single cancer GWAS.
OR; odds ratio. All statistical tests are two-sided and not adjusted for multiple comparisons.
Cancer type	Cohort	Variant	rsID	BETA	SE	P	ALT_freq_case	ALT_freq_ctrl
Breast	BBJ1	3:150474477_T_C	rs73010941	0.21	0.035	2.5e-09	0.12	0.1
Breast	BBJ1	5:44672942_G_C	rs55788307	0.17	0.024	7.8e-12	0.28	0.24
Breast	BBJ1	5:56054333_TA_T	rs112776581	-0.2	0.021	7.9e-21	0.46	0.51
Breast	BBJ1	6:151949582_A_C	rs6557160	0.23	0.025	1.6e-20	0.27	0.23
Breast	BBJ1	10:123341009_CTGGGAGGCCAAGG_C	rs757396283	0.14	0.026	4.1e-08	0.29	0.26
Breast	BBJ1	16:52599188_C_T	rs4784227	0.58	0.103	1.8e-08	0.16	0.1
Breast	BBJ1	22:39374023_C_<CN0>	-	0.11	0.021	3.4e-08	0.31	0.28
Cervical	BBJ1	6:30479914_A_T	rs140668832	-0.14	0.021	4.9e-11	0.7	0.72
Colorectal	BBJ1	1:222146085_G_A	rs12022676	0.16	0.028	4e-08	0.15	0.13
Colorectal	BBJ1	5:134464066_C_G	rs7722513	-0.19	0.02	1.5e-20	0.64	0.68
Colorectal	BBJ1	8:117813541_G_A	rs11779352	-0.11	0.019	1.3e-09	0.45	0.48
Colorectal	BBJ1	8:128421785_G_A	rs4871788	-0.15	0.019	1.1e-14	0.37	0.41
Colorectal	BBJ1	9:22092924_A_G	rs10811654	0.13	0.02	6.6e-11	0.37	0.34
Colorectal	BBJ1	10:8710414_TCTCATGAAAA_T	rs770020527	0.12	0.021	2.6e-09	0.73	0.7
Colorectal	BBJ1	10:80819132_A_G	rs704017	0.34	0.062	3.7e-08	0.04	0.03
Colorectal	BBJ1	10:114732307_C_A	rs7897438	-0.16	0.024	3.8e-12	0.22	0.24
Colorectal	BBJ1	11:100544834_C_T	rs184201123	-0.13	0.024	2.7e-08	0.19	0.2
Colorectal	BBJ1	12:111836771_A_AC	rs149212747	-0.17	0.02	4e-18	0.62	0.65
Colorectal	BBJ1	12:113470025_T_TA	rs139144808	0.13	0.024	1.2e-08	0.22	0.2
Colorectal	BBJ1	18:46453156_A_T	rs11874392	0.11	0.02	2.4e-08	0.34	0.32
Colorectal	BBJ1	20:6706493_C_T	rs6140071	0.76	0.054	3.4e-44	0.37	0.25
Colorectal	BBJ1	20:7749391_T_C	rs6086194	0.51	0.051	1.5e-23	0.36	0.26
Esophageal	BBJ1	4:100239319_T_C	rs1229984	0.33	0.028	8e-33	0.89	0.85
Esophageal	BBJ1	12:111718231_C_A	rs79105258	-0.17	0.02	1.9e-17	0.54	0.59
Gastric	BBJ1	1:155178782_A_T	rs760077	-0.19	0.032	4.5e-09	0.09	0.1
Gastric	BBJ1	5:40744038_C_T	rs59585832	0.27	0.02	8.3e-43	0.53	0.47
Gastric	BBJ1	6:33817796_T_G	rs10081055	-0.23	0.04	1.4e-08	0.52	0.57
Gastric	BBJ1	8:143760118_CACCACCACCCAGCCACTGGCAGCAGAGCTTGGGCCTGCTCTAGAGGGTCCTAGCCACTGCT_C	rs372173246	-0.15	0.025	1.1e-09	0.44	0.47
Hepatocellular	BBJ1	6:32632832_A_T	rs9274407	-0.24	0.027	3.8e-19	0.65	0.69
Lung	BBJ1	3:189343242_T_TA	rs11375254	0.17	0.026	4.4e-10	0.38	0.34
Lung	BBJ1	5:1287194_G_A	rs2853677	-0.16	0.024	2.7e-11	0.44	0.48
Lung	BBJ1	6:32642483_A_C	rs1794484	0.19	0.029	7.3e-11	0.27	0.24
Lung	BBJ1	6:117777804_G_A	rs9374662	-0.16	0.028	8.1e-09	0.32	0.35
Lung	BBJ1	10:114473224_CATT_C	rs146945846	0.33	0.053	4.5e-10	0.6	0.5
Lung	BBJ1	19:41345195_ATATACT_A	rs771418658	0.14	0.023	2e-09	0.6	0.57
Non-Hodgkin's lymphoma	BBJ1	6:32680249_A_AACAG	rs150480567	0.17	0.025	1.6e-11	0.72	0.68
Prostate	BBJ1	2:20878105_A_G	rs9306894	-0.19	0.025	4.1e-14	0.67	0.71
Prostate	BBJ1	2:43670449_A_T	rs4952990	-0.19	0.028	4.3e-11	0.19	0.22
Prostate	BBJ1	2:62748369_C_T	rs4672531	0.23	0.031	9e-14	0.19	0.15
Prostate	BBJ1	2:173401123_T_C	rs6741759	0.86	0.091	4.6e-21	0.03	0.02
Prostate	BBJ1	3:87126428_T_C	rs76668454	-0.16	0.03	3.8e-08	0.18	0.2
Prostate	BBJ1	3:128104469_C_T	rs149272765	0.23	0.023	2.7e-24	0.48	0.42
Prostate	BBJ1	3:170129608_G_GT	rs74651796	0.14	0.023	2.8e-10	0.45	0.41
Prostate	BBJ1	5:1897179_G_A	rs13177600	-0.2	0.023	2.2e-17	0.36	0.41
Prostate	BBJ1	6:41536427_C_T	rs1983891	-0.25	0.023	1.4e-27	0.58	0.63
Prostate	BBJ1	6:117242021_T_C	rs12202378	0.48	0.024	3.2e-90	0.73	0.61
Prostate	BBJ1	8:23525211_C_T	rs4872174	-0.18	0.023	7e-16	0.51	0.55
Prostate	BBJ1	8:128103969_C_T	rs72725879	0.14	0.023	1.4e-09	0.41	0.37
Prostate	BBJ1	10:51549496_T_C	rs10993994	-0.16	0.027	8.1e-09	0.2	0.23
Prostate	BBJ1	10:80825897_G_A	rs11002805	0.55	0.07	2e-15	0.05	0.03
Prostate	BBJ1	10:122832315_G_A	rs61365765	0.5	0.066	5.5e-14	0.06	0.04
Prostate	BBJ1	12:53315665_C_T	rs142025399	0.32	0.025	1e-38	0.74	0.67
Prostate	BBJ1	13:73741377_C_T	rs61390061	0.15	0.023	7.8e-11	0.64	0.6
Prostate	BBJ1	17:36101586_A_C	rs8064454	0.16	0.026	3.9e-10	0.73	0.7
Prostate	BBJ1	19:51363398_C_T	rs1058205	0.09	0.013	1.7e-12	0.44	0.42
Prostate	BBJ1	22:38871891_G_A	rs138426	-0.12	0.013	3.3e-22	0.48	0.51
Breast	UKB	1:121280613_A_G	rs11249433	0.11	0.013	1.9e-18	0.51	0.48
Breast	UKB	2:217920769_G_T	rs4442975	-0.1	0.013	5.8e-16	0.47	0.5
Breast	UKB	3:27347117_A_AT	rs63334461	0.17	0.018	6.2e-22	0.18	0.16
Breast	UKB	5:44875449_A_G	rs62366821	-0.08	0.013	3.9e-11	0.53	0.55
Breast	UKB	5:56007339_G_A	rs7709971	0.11	0.014	3.2e-15	0.35	0.33
Breast	UKB	5:158227898_G_A	rs12332693	-0.1	0.018	1.6e-08	0.15	0.16
Breast	UKB	6:151948173_A_T	rs7740686	-0.08	0.013	1.5e-10	0.45	0.47
Breast	UKB	8:36859186_T_C	rs12681990	0.1	0.013	2.7e-13	0.65	0.62
Breast	UKB	8:128367955_CT_C	rs34999440	0.07	0.013	4.4e-08	0.36	0.34
Breast	UKB	9:110893720_GTATT_G	rs1827336845	-0.25	0.013	7.3e-83	0.54	0.6
Breast	UKB	10:21822856_A_G	rs10828247	0.08	0.013	2.8e-10	0.47	0.45
Breast	UKB	10:123340431_GC_G	rs35054928	0.26	0.02	3.2e-38	0.15	0.12
Breast	UKB	11:1902097_C_T	rs4980383	-0.09	0.015	7e-09	0.24	0.25
Breast	UKB	11:69331642_C_G	rs554219	-0.1	0.015	3.8e-11	0.24	0.26
Breast	UKB	11:129457583_C_T	rs4937443	-0.11	0.014	7.2e-14	0.27	0.3
Breast	UKB	12:28151609_A_C	rs812020	-0.08	0.013	6.2e-09	0.37	0.39
Breast	UKB	12:96026737_C_T	rs61938093	-0.11	0.014	2e-13	0.26	0.29
Breast	UKB	12:115834946_C_G	rs2133317	0.24	0.015	1.5e-57	0.28	0.24
Breast	UKB	14:68978984_CA_C	rs35378451	-0.1	0.018	2e-08	0.14	0.15
Breast	UKB	16:52599188_C_T	rs4784227	-0.11	0.019	1.2e-08	0.14	0.15
Breast	UKB	17:29054978_T_C	rs571569087	-0.08	0.014	1.2e-08	0.31	0.32
Breast	UKB	18:24624030_C_CT	rs138736090	0.4	0.068	3.9e-09	0.01	0.01
Breast	UKB	21:16572587_TTTATGTAAAGTGAAATA_T	rs766661863	0.14	0.02	2.3e-12	0.14	0.13
Breast	UKB	22:28552698_C_T	rs62237573	0.13	0.023	9.5e-09	0.19	0.17
Breast	UKB	22:41014084_G_GT	rs569369507	0.11	0.02	1.3e-08	0.28	0.26
Colorectal	UKB	1:222187638_GA_G	rs55696122	0.19	0.032	4.3e-09	0.09	0.08
Colorectal	UKB	6:158652195_GA_G	rs143926630	-0.15	0.017	1.3e-17	0.45	0.48
Colorectal	UKB	8:117631013_GA_G	rs200235517	-0.11	0.019	5.7e-09	0.68	0.7
Colorectal	UKB	8:128413305_G_T	rs6983267	0.16	0.022	7.8e-13	0.2	0.18
Colorectal	UKB	11:111156836_T_C	rs3087967	-0.17	0.017	3e-22	0.43	0.48
Colorectal	UKB	15:33001734_T_A	rs58658771	-0.1	0.018	2.7e-08	0.34	0.37
Colorectal	UKB	18:46448877_C_CCTCT	rs10640406	-0.1	0.018	2.7e-08	0.37	0.39
Colorectal	UKB	20:47340117_A_G	rs6066825	0.11	0.018	1.1e-09	0.69	0.67
Colorectal	UKB	20:49056840_T_C	rs6067449	-0.19	0.034	1.1e-08	0.54	0.58
Colorectal	UKB	20:60930093_G_A	rs77994	1.03	0.162	2e-10	0.15	0.08
Endometrial	UKB	15:51548705_G_T	rs11856927	0.7	0.099	2.3e-12	0.33	0.22
Hepatocellular	UKB	19:19379549_C_T	rs58542926	-0.16	0.022	2e-12	0.49	0.53
Hepatocellular	UKB	22:44324730_C_T	rs738408	-0.15	0.024	2.5e-09	0.57	0.6
Lung	UKB	5:1339890_A_G	rs36019446	0.2	0.024	1.3e-16	0.38	0.33
Lung	UKB	6:32619128_A_G	rs28667353	0.31	0.036	1e-17	0.35	0.29
Lung	UKB	15:78801394_A_C	rs11852372	0.18	0.033	4.7e-08	0.5	0.46
Non-Hodgkin's lymphoma	UKB	6:32422191_G_A	rs2097442	0.47	0.077	1.3e-09	0.11	0.08
Non-Hodgkin's lymphoma	UKB	19:19269254_TAA_T	rs370149412	0.1	0.018	2.9e-08	0.23	0.22
Pancreatic	UKB	16:75234872_C_A	rs72802342	0.09	0.016	1.2e-08	0.7	0.68
Prostate	UKB	1:150951477_T_C	rs267734	-0.1	0.016	1.5e-10	0.68	0.7
Prostate	UKB	1:204475513_T_A	rs11240753	0.12	0.015	2.1e-16	0.52	0.49
Prostate	UKB	2:43738173_T_C	rs1038822	-0.09	0.015	3.8e-10	0.43	0.46
Prostate	UKB	2:63277843_C_G	rs58235267	-0.24	0.031	1e-14	0.05	0.06
Prostate	UKB	2:85788175_T_A	rs7568458	-0.1	0.015	3.5e-12	0.52	0.55
Prostate	UKB	2:173309330_G_A	rs148644163	-0.17	0.02	2.6e-18	0.16	0.18
Prostate	UKB	3:87209149_T_C	rs6801665	0.09	0.015	5.1e-09	0.44	0.42
Prostate	UKB	3:170092057_A_C	rs62295839	-0.11	0.016	3.5e-12	0.3	0.33
Prostate	UKB	4:95544718_A_G	rs6853490	0.13	0.016	3.3e-15	0.35	0.33
Prostate	UKB	4:106116214_A_AT	rs139887111	0.34	0.061	2.5e-08	0.02	0.02
Prostate	UKB	5:1889346_T_TG	rs199577062	0.1	0.018	3.5e-08	0.24	0.22
Prostate	UKB	5:105518654_A_AT	rs146254141	-0.11	0.019	4.2e-08	0.81	0.82
Prostate	UKB	6:31243828_A_G	rs4141168	0.11	0.017	2.1e-11	0.3	0.28
Prostate	UKB	6:34517428_C_T	rs3798548	-0.14	0.016	4.1e-17	0.28	0.31
Prostate	UKB	6:41548755_A_G	rs6917270	0.16	0.016	2.2e-21	0.35	0.32
Prostate	UKB	6:117206395_G_A	rs339326	-0.12	0.018	2.9e-12	0.21	0.23
Prostate	UKB	6:160581543_T_TG	rs4646284	-0.1	0.015	3.2e-11	0.47	0.49
Prostate	UKB	7:27976563_G_A	rs10486567	-0.14	0.015	5.9e-20	0.55	0.58
Prostate	UKB	7:97712537_T_C	rs75621600	-0.24	0.015	4.9e-57	0.43	0.48
Prostate	UKB	8:23525543_C_T	rs13265330	0.11	0.016	1.8e-12	0.36	0.33
Prostate	UKB	8:128413305_G_T	rs6983267	-0.21	0.015	2.8e-42	0.56	0.61
Prostate	UKB	10:47554493_A_C	rs7923435	0.13	0.023	4.9e-09	0.14	0.12
Prostate	UKB	10:51549496_T_C	rs10993994	0.2	0.02	1.2e-24	0.21	0.18
Prostate	UKB	10:105680611_T_TAA	rs10683070	0.25	0.02	1.3e-34	0.2	0.17
Prostate	UKB	11:2234690_A_G	rs10840606	-0.08	0.015	3e-08	0.44	0.45
Prostate	UKB	11:68981359_A_G	rs12275055	0.32	0.058	3.5e-08	0.02	0.02
Prostate	UKB	11:102396607_T_C	rs12285347	0.18	0.024	1.1e-13	0.13	0.11
Prostate	UKB	11:125144426_A_G	rs117015177	-0.13	0.024	2.8e-08	0.1	0.12
Prostate	UKB	12:53316821_G_A	rs73110471	0.21	0.031	2.5e-11	0.07	0.06
Prostate	UKB	14:53409843_T_G	rs77301702	0.21	0.015	5.1e-43	0.56	0.51
Prostate	UKB	17:7803552_C_T	rs7224399	0.15	0.027	4.6e-08	0.09	0.08
Prostate	UKB	17:36099952_T_A	rs10908278	-0.15	0.015	5.2e-23	0.51	0.54
Prostate	UKB	17:47459877_A_T	rs76778410	-0.11	0.015	3.6e-14	0.49	0.52
Prostate	UKB	17:69117532_G_GTTAT	rs148511027	0.09	0.015	1.6e-08	0.64	0.62
Prostate	UKB	19:38743962_A_G	rs12976534	-0.31	0.029	7.7e-26	0.05	0.07
Prostate	UKB	19:42020112_C_T	rs12610088	-0.31	0.05	1e-09	0.02	0.02
Prostate	UKB	19:51362537_T_G	rs62113214	-0.13	0.015	2.5e-19	0.47	0.5
Prostate	UKB	20:62256843_G_A	rs34835912	-0.30736	0.0503422	1.02539e-09	0.0171384	0.0238408
Prostate	UKB	22:43500212_G_T	rs5759167	-0.13338	0.014838	2.49285e-19	0.468014	0.500477

## Sheet: Supplementary Data 2
Supplementary Data 2. Genome-wide significant loci from the single/all cancer meta-analysis.
OR; odds ratio. All statistical tests are two-sided and not adjusted for multiple comparisons.
Cancer type	Cohort	Variant	rsID	OR	P
Breast	BBJ1/UKB	1:17719005_C_T	rs2800691	0.94	3.6e-08
Breast	BBJ1/UKB	1:121280613_A_G	rs11249433	1.09	1.2e-12
Breast	BBJ1/UKB	2:111868604_A_C	rs73954922	1.13	1.3e-10
Breast	BBJ1/UKB	2:202153225_C_A	rs700635	0.92	1.7e-12
Breast	BBJ1/UKB	2:217920769_G_T	rs4442975	0.89	3.5e-23
Breast	BBJ1/UKB	3:27292557_T_C	rs2034190	1.1	2.3e-17
Breast	BBJ1/UKB	3:150473606_A_T	rs60538652	0.88	8.2e-11
Breast	BBJ1/UKB	4:175837394_G_A	rs28502453	0.9	1.9e-11
Breast	BBJ1/UKB	5:44691395_T_G	rs6451770	1.12	3.9e-23
Breast	BBJ1/UKB	5:56054333_TA_T	rs112776581	1.23	2.7e-21
Breast	BBJ1/UKB	5:158227898_G_A	rs12332693	0.93	8.3e-12
Breast	BBJ1/UKB	6:149582786_G_A	rs6914987	0.93	1.7e-08
Breast	BBJ1/UKB	6:151948173_A_T	rs7740686	1.13	1.7e-24
Breast	BBJ1/UKB	8:36858483_A_G	rs13365225	0.92	9e-11
Breast	BBJ1/UKB	8:128356670_C_T	rs17465317	1.08	2.5e-12
Breast	BBJ1/UKB	9:110893720_GTATT_G	rs1827336845	1.11	6.2e-15
Breast	BBJ1/UKB	10:64258343_C_T	rs2393886	0.94	1.4e-08
Breast	BBJ1/UKB	10:80887721_T_G	rs7921002	1.09	7.2e-10
Breast	BBJ1/UKB	10:123340431_GC_G	rs35054928	0.79	1.7e-94
Breast	BBJ1/UKB	11:1896777_T_C	rs1985624	1.11	1e-12
Breast	BBJ1/UKB	11:69307463_A_G	rs612611	1.18	1.5e-23
Breast	BBJ1/UKB	11:129454107_A_G	rs10736577	1.07	4.2e-09
Breast	BBJ1/UKB	12:28151609_A_C	rs812020	0.9	2.2e-16
Breast	BBJ1/UKB	12:96026737_C_T	rs61938093	0.91	2.1e-13
Breast	BBJ1/UKB	12:115834946_C_G	rs2133317	0.92	2.4e-13
Breast	BBJ1/UKB	14:68978984_CA_C	rs35378451	0.91	5.6e-12
Breast	BBJ1/UKB	16:52599188_C_T	rs4243231	1.27	2.5e-76
Breast	BBJ1/UKB	16:53809123_C_T	rs55872725	0.93	4.5e-10
Breast	BBJ1/UKB	17:29214896_C_G	rs62070651	0.92	2.6e-08
Breast	BBJ1/UKB	18:24500616_T_C	rs232320	0.92	2.6e-11
Breast	BBJ1/UKB	21:16572587_TTTATGTAAAGTGAAATA_T	rs766661863	0.92	1.6e-10
Breast	BBJ1/UKB	22:39358037_A_C	rs12628403	1.14	6.2e-14
Breast	BBJ1/UKB	22:40989374_T_C	rs17002030	1.12	2.3e-12
Cervical	BBJ1/UKB	6:31377719_T_C	rs2523496	0.75	8e-09
Colorectal	BBJ1/UKB	1:222147550_T_C	rs371061408	1.12	2e-14
Colorectal	BBJ1/UKB	3:133745796_A_C	rs57064586	0.91	3.5e-08
Colorectal	BBJ1/UKB	5:1292983_C_A	rs2853672	1.08	5.6e-09
Colorectal	BBJ1/UKB	5:134464066_C_G	rs7722513	0.9	7.7e-14
Colorectal	BBJ1/UKB	7:45150331_A_C	rs7810512	0.91	9.4e-10
Colorectal	BBJ1/UKB	8:117639532_C_T	rs2015069	1.09	1.4e-08
Colorectal	BBJ1/UKB	8:128413305_G_T	rs6983267	0.85	1.5e-35
Colorectal	BBJ1/UKB	9:22103183_G_T	rs1537372	0.92	6.8e-12
Colorectal	BBJ1/UKB	10:8734761_G_A	rs7894531	0.89	2.1e-19
Colorectal	BBJ1/UKB	10:80819132_A_G	rs704017	1.11	1.1e-14
Colorectal	BBJ1/UKB	10:114283116_C_T	rs17129837	1.11	3.3e-09
Colorectal	BBJ1/UKB	11:111170744_C_T	rs7105857	0.91	7.5e-12
Colorectal	BBJ1/UKB	12:4364519_CAG_C	rs150661405	1.11	5.4e-10
Colorectal	BBJ1/UKB	15:32999806_C_T	rs1554865	0.9	1.1e-10
Colorectal	BBJ1/UKB	15:66991464_C_G	rs57989199	0.91	2.9e-08
Colorectal	BBJ1/UKB	17:10707241_G_A	rs1078643	1.1	1.1e-10
Colorectal	BBJ1/UKB	17:81064661_C_T	rs76409885	1.09	2.7e-10
Colorectal	BBJ1/UKB	18:46453156_A_T	rs11874392	0.85	3.8e-37
Colorectal	BBJ1/UKB	20:6698372_G_C	rs6085662	1.11	1e-12
Colorectal	BBJ1/UKB	20:7842302_A_T	rs4302273	0.91	5.4e-12
Colorectal	BBJ1/UKB	20:47340117_A_G	rs6066825	0.91	7.8e-13
Colorectal	BBJ1/UKB	20:49056840_T_C	rs6067449	0.93	7.6e-09
Colorectal	BBJ1/UKB	20:60941060_G_A	rs493809	1.12	5.2e-13
Esophageal	BBJ1/UKB	4:100239319_T_C	rs1229984	1.96	6.3e-41
Esophageal	BBJ1/UKB	12:111671076_G_A	rs11065836	1.26	3.4e-09
Esophageal	BBJ1/UKB	12:113335661_C_A	rs2240193	1.25	2.8e-08
Gastric	BBJ1/UKB	1:155178782_A_T	rs760077	1.31	3.8e-29
Gastric	BBJ1/UKB	5:40744038_C_T	rs59585832	0.86	7.5e-17
Gastric	BBJ1/UKB	6:31239585_C_T	rs1050437	0.89	1.6e-09
Gastric	BBJ1/UKB	8:143761144_G_C	rs2920280	1.27	3.1e-42
Hepatocellular	BBJ1/UKB	1:228569413_C_T	rs75029749	1.46	4.8e-08
Hepatocellular	BBJ1/UKB	6:32155581_A_G	rs204993	1.22	3.1e-08
Hepatocellular	BBJ1/UKB	22:44324730_C_T	rs738408	1.26	1.5e-10
Lung	BBJ1/UKB	3:189348411_G_A	rs7631358	1.15	2.1e-11
Lung	BBJ1/UKB	5:1287194_G_A	rs2853677	0.84	8.2e-24
Lung	BBJ1/UKB	6:7563232_T_G	rs2076295	1.1	2.6e-08
Lung	BBJ1/UKB	6:32244080_C_CTACA	rs200663261	1.12	7.5e-11
Lung	BBJ1/UKB	10:114515330_C_T	rs17130045	1.16	3.7e-10
Lung	BBJ1/UKB	15:78898723_C_T	rs12914385	1.16	5.6e-17
Lung	BBJ1/UKB	19:41333284_T_C	rs11878604	0.87	3.3e-10
Non-Hodgkin's lymphoma	BBJ1/UKB	3:28068394_T_C	rs338603	1.16	3.5e-08
Non-Hodgkin's lymphoma	BBJ1/UKB	6:483593_A_G	rs76106586	1.64	1.4e-10
Non-Hodgkin's lymphoma	BBJ1/UKB	6:32422191_G_A	rs2097442	1.36	1.1e-19
Non-Hodgkin's lymphoma	BBJ1/UKB	8:129076573_C_T	rs13255292	1.2	6.5e-09
Non-Hodgkin's lymphoma	BBJ1/UKB	20:44778778_T_C	rs13041203	1.25	1.3e-08
Pancreatic	BBJ1/UKB	16:75249170_T_A	rs111852127	1.51	2e-08
Prostate	BBJ1/UKB	1:204464150_C_G	rs3014606	0.91	2.2e-09
Prostate	BBJ1/UKB	2:20878153_T_C	rs9306895	1.09	2.1e-12
Prostate	BBJ1/UKB	2:43637998_A_G	rs7591218	0.89	1.2e-17
Prostate	BBJ1/UKB	2:63277843_C_G	rs58235267	1.12	1.9e-19
Prostate	BBJ1/UKB	2:85788175_T_A	rs7568458	0.92	1.2e-11
Prostate	BBJ1/UKB	2:173319930_C_T	rs77167534	0.81	3.2e-23
Prostate	BBJ1/UKB	2:242155307_C_A	rs749264	0.92	5e-08
Prostate	BBJ1/UKB	3:23153555_T_C	rs6787626	1.09	3.1e-08
Prostate	BBJ1/UKB	3:87144004_C_T	rs139263101	1.23	3.1e-21
Prostate	BBJ1/UKB	3:127941439_T_C	rs6439123	0.92	1.1e-08
Prostate	BBJ1/UKB	3:170092057_A_C	rs62295839	0.84	4.8e-24
Prostate	BBJ1/UKB	4:95544718_A_G	rs6853490	1.09	2.5e-12
Prostate	BBJ1/UKB	4:106065308_C_G	rs10007915	0.91	1.1e-12
Prostate	BBJ1/UKB	5:1889346_T_TG	rs386684493	1.17	2.2e-31
Prostate	BBJ1/UKB	6:1675928_T_C	rs12662038	1.12	2.1e-08
Prostate	BBJ1/UKB	6:21322462_G_A	rs9358412	0.92	1.2e-08
Prostate	BBJ1/UKB	6:31067264_C_T	rs9263523	0.92	8.7e-09
Prostate	BBJ1/UKB	6:34517428_C_T	rs3798548	0.91	6.1e-10
Prostate	BBJ1/UKB	6:41548755_A_G	rs6917270	1.13	2.7e-19
Prostate	BBJ1/UKB	6:117206395_G_A	rs339326	0.86	5.3e-31
Prostate	BBJ1/UKB	6:153447578_A_AGCCACAGTGATCTTTTT	rs150278734	0.92	4.2e-10
Prostate	BBJ1/UKB	6:160581543_T_TG	rs4646284	1.14	9.7e-21
Prostate	BBJ1/UKB	7:20909622_A_G	rs204592	1.08	1e-08
Prostate	BBJ1/UKB	7:27976563_G_A	rs10486567	0.87	1e-17
Prostate	BBJ1/UKB	7:97840144_CAG_C	rs34616135	0.91	4.9e-13
Prostate	BBJ1/UKB	8:23525543_C_T	rs13265330	0.84	6.2e-42
Prostate	BBJ1/UKB	8:128532137_T_C	rs10090154	0.64	3.1e-113
Prostate	BBJ1/UKB	9:110151614_T_G	rs1746831	0.92	7.6e-10
Prostate	BBJ1/UKB	10:47552058_A_C	rs34103437	1.1	1.3e-08
Prostate	BBJ1/UKB	10:51549496_T_C	rs10993994	0.82	2.5e-56
Prostate	BBJ1/UKB	10:80240493_G_A	rs60101611	0.87	4.2e-12
Prostate	BBJ1/UKB	10:122798413_A_G	rs2420906	0.93	2.4e-09
Prostate	BBJ1/UKB	11:2234690_A_G	rs10840606	1.2	4.7e-22
Prostate	BBJ1/UKB	11:68991749_G_C	rs10896448	1.18	8.4e-32
Prostate	BBJ1/UKB	11:102396607_T_C	rs12285347	0.92	1e-08
Prostate	BBJ1/UKB	12:49676010_T_C	rs10875943	1.09	5.7e-09
Prostate	BBJ1/UKB	13:73750211_C_T	rs61966281	1.13	3.3e-15
Prostate	BBJ1/UKB	17:617059_T_C	rs2740358	0.93	4.7e-09
Prostate	BBJ1/UKB	17:36099840_C_T	rs11651755	1.26	1e-75
Prostate	BBJ1/UKB	17:69117532_G_GTTAT	rs148511027	0.88	3.4e-23
Prostate	BBJ1/UKB	19:38743962_A_G	rs12976534	0.9	5.7e-18
Prostate	BBJ1/UKB	19:51364269_A_G	rs2569735	1.19	5.8e-29
Prostate	BBJ1/UKB	20:62374389_C_T	rs1058319	0.91	1.2e-09
Prostate	BBJ1/UKB	22:38871891_G_A	rs138426	1.16	5.7e-11
Prostate	BBJ1/UKB	22:43500212_G_T	rs5759167	0.89	6.1e-20
All-cancer	BBJ1	1:155184975_A_G	rs2990223	1.09	1.3e-10
All-cancer	BBJ1	3:185508591_T_C	rs11927381	0.95	2.4e-08
All-cancer	BBJ1	5:40729974_T_C	rs6860328	0.95	1.5e-08
All-cancer	BBJ1	5:52031636_C_A	rs244477	0.93	1.9e-08
All-cancer	BBJ1	6:32629372_G_A	rs9273736	1.12	2e-13
All-cancer	BBJ1	8:128104055_G_T	rs7463708	1.08	1.6e-15
All-cancer	BBJ1	8:143752994_T_C	rs2976384	1.07	2.7e-13
All-cancer	BBJ1	17:36103565_G_A	rs11263763	1.06	2.2e-08
All-cancer	UKB	1:107566689_T_A	rs56111229	1.05	2e-08
All-cancer	UKB	2:217920769_G_T	rs4442975	0.95	5.8e-10
All-cancer	UKB	5:56053766_A_AAACA	rs778188682	1.07	7.1e-09
All-cancer	UKB	7:130650859_G_A	rs205780	1.05	2.6e-09
All-cancer	UKB	8:128410948_C_G	rs12682374	0.93	5.8e-22
All-cancer	UKB	9:110893720_GTATT_G	rs1827336845	1.05	2.2e-09
All-cancer	UKB	10:51532528_G_A	rs4630240	0.95	7e-10
All-cancer	UKB	10:105644323_G_C	rs10786774	0.92	1.1e-10
All-cancer	UKB	10:123344501_G_A	rs1219651	1.09	1.4e-25
All-cancer	UKB	11:69331418_C_T	rs78540526	1.13	1.4e-15
All-cancer	UKB	16:52581245_G_T	rs112149573	1.08	1.9e-17
All-cancer	UKB	17:36099840_C_T	rs11651755	1.06	1.3e-14
All-cancer	UKB	20:2235410_A_AT	rs71329345	0.95	4.4e-08
All-cancer	UKB	22:40935623_C_T	rs147759720	1.09	3.3e-08
All-cancer	BBJ1/UKB	1:155155608_A_G	rs4971099	1.04	3.9e-08
All-cancer	BBJ1/UKB	2:121239360_T_C	rs4848599	1.05	8.6e-09
All-cancer	BBJ1/UKB	2:217920769_G_T	rs4442975	0.96	2.3e-10
All-cancer	BBJ1/UKB	5:52023716_T_C	rs830888	1.07	9.9e-09
All-cancer	BBJ1/UKB	6:32628903_G_A	rs35409710	1.09	1.6e-15
All-cancer	BBJ1/UKB	6:151949806_A_C	rs6913578	1.04	3.1e-09
All-cancer	BBJ1/UKB	7:99553167_C_G	rs2525548	0.96	2.5e-09
All-cancer	BBJ1/UKB	8:128410948_C_G	rs12682374	0.93	8.5e-29
All-cancer	BBJ1/UKB	8:143771714_C_A	rs2585181	1.05	3.4e-12
All-cancer	BBJ1/UKB	9:22093299_A_T	rs4007642	0.96	5.7e-11
All-cancer	BBJ1/UKB	9:110893720_GTATT_G	rs1827336845	1.04	5.7e-09
All-cancer	BBJ1/UKB	10:51532528_G_A	rs4630240	0.96	2e-10
All-cancer	BBJ1/UKB	10:91538538_G_A	rs1590566	0.96	2.6e-08
All-cancer	BBJ1/UKB	10:105682296_C_T	rs11813268	1.05	7.8e-10
All-cancer	BBJ1/UKB	10:123350216_A_C	rs2981584	0.94	1.3e-21
All-cancer	BBJ1/UKB	11:2858440_G_A	rs2237896	1.05	4.8e-09
All-cancer	BBJ1/UKB	11:69307707_G_A	rs1485995	0.95	7.7e-14
All-cancer	BBJ1/UKB	11:111170540_A_G	rs10891246	0.96	1.7e-09
All-cancer	BBJ1/UKB	15:91502383_C_T	rs1105291	0.96	1.2e-08
All-cancer	BBJ1/UKB	16:52581245_G_T	rs112149573	1.06	7.4e-17
All-cancer	BBJ1/UKB	17:36099952_T_A	rs10908278	1.06	3.4e-21
All-cancer	BBJ1/UKB	17:69113107_T_C	rs1859963	0.96	7.8e-10
All-cancer	BBJ1/UKB	18:46448877_C_CCTCT	rs10640406	0.96	2.3e-08

## Sheet: Supplementary Data 3
Supplementary Data 3. Replication analysis of the previous reported GWAS signals using the single cancer GWAS.
We compared statistics of the variants reported to be associated with the 13 cancers in GWAS Catalog (as of Dec 2022) and our single cancer GWAS statistics in East Asians and Europeans. We selected the reported variants in GWAS Catalog using the following criteria: (i) P < 5.0 × 10-8; (ii) risk allele information is available in the original study; and (iii) variants were included after quality c…
Cancer type	Chr:Position	GWAS catalog								BioBank Japan 1 (BBJ1)				UK Biobank (UKB)
		rsID-Allele	MAPPED_GENE	PUBMEDID	OR	P	EUR	EAS	AFR	Effect allele	OR	P	Replicated	Effect allele	OR	P	Replicated
Breast	1:10566215	rs616488-A	PEX14	32139696	1.06	2e-23	1	1	0	G	0.96	5.1.E-02	no	G	0.95	1.1.E-04	yes
Breast	1:18807339	rs2992756-T	IGSF21 - KLHDC7A	32139696	1.05	5e-17	1	1	0	C	0.93	2.2.E-02	yes	C	0.98	9.2.E-02	no
Breast	1:41380440	rs4233486-T	CITED4 - UBE2V1P8	32139696	1.04	2e-08	1	1	0	T	1.01	6.6.E-01	no	T	1.02	2.6.E-01	no
Breast	1:46600917	rs1707302-A	P3R3URF-PIK3R3	32139696	0.96	3e-10	1	1	0	G	1.01	7.1.E-01	no	G	1.03	4.4.E-02	yes
Breast	1:88446236	rs17130230-A	PKN2-AS1	34594039	1.13	3e-08	1	1	0	A	1.12	3.6.E-03	yes	A	1.1	5.9.E-04	yes
Breast	1:114445880	rs7513707-A	AP4B1	29059683	1.06	2e-11	1	0	0	A	1.01	5.0.E-01	no	A	1.02	2.8.E-01	no
Breast	1:118230221	rs7529522-T	VDAC2P3 - PNRC2P1	32139696	0.96	5e-10	1	1	0	C	0.99	7.1.E-01	no	C	1.04	9.1.E-03	yes
Breast	1:121280613	rs11249433-A	EMBP1	32139696	0.91	8e-54	1	1	0	G	1.06	3.4.E-01	no	G	1.1	1.7.E-12	yes
Breast	1:149906413	rs11205303-C	MTMR11	29059683	1.05	1e-14	1	0	0	C	1.01	6.5.E-01	no	C	1.04	2.3.E-03	yes
Breast	1:155148781	rs4971059-A	TRIM46	32139696	1.04	2e-10	1	1	0	A	1.05	8.2.E-02	no	A	1.04	1.1.E-03	yes
Breast	1:202187176	rs6678914-G	LGR6	29058716	1.09	3e-12	1	0	0	A	0.99	7.5.E-01	no	A	0.99	5.6.E-01	no
Breast	1:204518842	rs4245739-C	MDM4	29058716	1.14	3e-23	1	0	0	A	0.96	4.7.E-01	no	A	0.97	5.1.E-02	no
Breast	1:217220574	rs11117758-A	ESRRG	32139696	0.96	4e-09	1	1	0	A	0.99	7.9.E-01	no	A	1	8.6.E-01	no
Breast	2:19310918	rs11684853-T	LINC01376	29059683	0.96	1e-12	1	0	0	T	0.97	1.5.E-01	no	T	0.97	9.4.E-03	yes
Breast	2:25129473	rs6725517-A	ADCY3	32139696	1.04	5e-11	1	1	0	G	0.97	1.6.E-01	no	G	0.96	1.1.E-03	yes
Breast	2:29120733	rs4577244-C	WDR43	29058716	1.09	2e-09	1	0	0	T	1.01	7.5.E-01	no	T	1	8.4.E-01	no
Breast	2:69392128	rs4602255-A	ANTXR1	32424353	1.04	2e-09	1	0	0	A	1.03	5.0.E-01	no	A	1.02	6.9.E-02	no
Breast	2:121245122	rs4849887-T	LINC01101 - Y_RNA	32139696	0.91	2e-25	1	1	0	C	1.07	1.9.E-02	yes	C	1.1	3.8.E-06	yes
Breast	2:172972971	rs2016394-A	DLX2-DT	32139696	0.96	3e-12	1	1	0	A	0.98	4.0.E-01	no	A	0.96	5.0.E-03	yes
Breast	2:174212894	rs1550623-A	RPS2P18 - CDCA7	32139696	1.05	6e-10	1	1	0	A	1.02	7.2.E-01	no	A	1.04	3.2.E-02	yes
Breast	2:202181247	rs1830298-T	FLACC1	32139696	0.94	6e-24	1	1	0	T	0.9	6.2.E-07	yes	T	0.93	3.3.E-07	yes
Breast	2:213296863	rs13393577-T	ERBB4	22452962	1.53	9e-14	0	1	0	C	1.01	7.9.E-01	no	C	0.97	1.7.E-01	no
Breast	2:217920769	rs4442975-T	LINC01921 - RN7SKP43	32139696	0.88	2e-97	1	1	0	T	0.92	1.6.E-02	yes	T	0.88	3.3.E-22	yes
Breast	2:227226952	rs12479355-A	NYAP2 - MIR5702	32139696	1.04	4e-08	1	1	0	G	0.98	5.8.E-01	no	G	0.95	1.8.E-03	yes
Breast	3:4728574	rs6787391-T	ITPR1	29059683	1.06	9e-19	1	0	0	T	1.1	2.6.E-02	yes	T	1.03	4.8.E-02	yes
Breast	3:16778867	rs1375631-G	CDYLP1 - PLCL2	32424353	1.03	7e-09	1	0	0	G	1.1	3.3.E-01	no	G	1.04	6.9.E-04	yes
Breast	3:27416013	rs4973768-T	SLC4A7	32139696	1.1	5e-62	1	1	0	T	1.07	1.4.E-02	yes	T	1.1	2.1.E-14	yes
Breast	3:30682939	rs12493607-C	TGFBR2	32139696	1.05	3e-16	1	1	0	C	1.03	2.3.E-01	no	C	1.03	1.8.E-02	yes
Breast	3:46888198	rs56387622-C	MYL3	29059683	0.91	5e-19	1	0	0	C	0.95	7.6.E-02	no	C	0.91	9.0.E-06	yes
Breast	3:59373745	rs2886671-C		32424353	1.03	4e-08	1	0	0	T	0.98	3.9.E-01	no	T	1	8.3.E-01	no
Breast	3:63941697	rs3821902-G	ATXN7	29059683	1.06	3e-12	1	0	0	G	1.07	2.8.E-02	yes	G	1.08	4.8.E-05	yes
Breast	3:99723580	rs9833888-T	FILIP1L, CMSS1	32139696	1.04	3e-10	1	1	0	T	1.01	8.5.E-01	no	T	1.06	3.9.E-04	yes
Breast	3:104864331	rs9862599-G	RAP1BP2 - ALCAM	31757997	1.22	1e-08	0	1	0	G	1.06	1.1.E-01	no	G	1.02	3.0.E-01	no
Breast	3:141266493	rs6776003-A	RASA2	29059683	1.04	3e-10	1	0	0	A	1.05	3.2.E-02	yes	A	1.04	4.8.E-03	yes
Breast	3:150472390	rs2120596-A	SIAH2	34594039	0.86	8e-14	0	1	0	A	0.87	9.7.E-10	yes	A	0.93	9.6.E-02	no
Breast	3:172285237	rs58058861-A	LINC02068	32139696	1.05	3e-12	1	1	0	A	1	8.9.E-01	no	A	1.05	1.1.E-03	yes
Breast	4:38816338	rs6815814-A	TLR1	32139696	0.96	1e-11	1	1	0	C	1.04	5.6.E-02	no	C	1.06	4.3.E-04	yes
Breast	4:89243818	rs10022462-T	PPM1K-DT	32139696	1.04	3e-10	1	1	0	T	0.99	8.8.E-01	no	T	1.02	8.8.E-02	no
Breast	4:106069013	rs62331150-T	TET2	29059683	1.05	2e-11	1	0	0	T	0.99	5.8.E-01	no	T	1.06	5.3.E-04	yes
Breast	4:175846426	rs6828523-A	ADAM29	32139696	0.91	5e-27	1	1	0	A	0.89	1.4.E-05	yes	A	0.91	4.8.E-07	yes
Breast	5:1295349	rs2853669-G	TERT - MIR4457	29059683	0.94	4e-21	1	0	0	G	0.99	6.3.E-01	no	G	0.94	6.6.E-06	yes
Breast	5:16233619	rs4702131-C	NACAP6 - NA	29059683	0.96	1e-11	1	0	0	C	1.02	5.3.E-01	no	C	0.96	8.8.E-04	yes
Breast	5:32567732	rs2012709-T	SUB1	25751625	1.05	6e-09	1	0	0	T	0.99	8.6.E-01	no	T	1.03	4.0.E-02	yes
Breast	5:44706498	rs10941679-A	LINC02224 - RN7SL383P	32139696	0.89	1e-80	1	1	0	G	1.12	5.7.E-08	yes	G	1.13	7.3.E-16	yes
Breast	5:45757305	rs1852599-C	HCN1 - EMB	32887889	1.09	2e-08	1	0	0	C	1.04	1.4.E-01	no	C	1.08	8.9.E-06	yes
Breast	5:50089651	rs26067-A	PARP8	29059683	1.04	2e-08	1	0	0	A	0.97	1.4.E-01	no	A	1.06	3.4.E-05	yes
Breast	5:56053535	rs62355901-C	NA - MAP3K1	29059683	1.19	3e-98	1	0	0	C	1.06	5.8.E-03	yes	C	1.18	9.9.E-21	yes
Breast	5:58184061	rs10472076-C	RAB3C - PDE4D	23535729	1.05	3e-08	1	0	0	C	0.99	6.9.E-01	no	C	1.03	4.6.E-02	yes
Breast	5:90732225	rs10474352-C	ARRDC3-AS1	32139696	1.06	1e-16	1	1	0	T	0.94	2.5.E-03	yes	T	0.94	6.3.E-04	yes
Breast	5:111217786	rs6882649-T	NREP	32139696	1.04	6e-10	1	1	0	T	1.02	5.8.E-01	no	T	1.01	4.2.E-01	no
Breast	5:132407058	rs6596100-T	HSPA4	32139696	0.96	2e-08	1	1	0	T	0.97	3.4.E-01	no	T	0.98	9.5.E-02	no
Breast	5:158244083	rs1432679-T	EBF1	32139696	0.93	5e-37	1	1	0	T	0.95	1.3.E-02	yes	T	0.93	7.4.E-09	yes
Breast	5:169591487	rs4562056-T	KRT18P41 - LINC01187	32139696	1.04	5e-10	1	1	0	T	1.01	6.9.E-01	no	T	1.01	6.8.E-01	no
Breast	6:1318878	rs11242675-T	FOXQ1 - LINC01394	23535729	1.06	7e-09	1	0	0	T	1.01	6.1.E-01	no	T	0.99	2.8.E-01	no
Breast	6:13722523	rs204247-A	RANBP9 - MCUR1	32139696	0.96	3e-14	1	1	0	A	0.95	1.2.E-02	yes	A	0.98	9.5.E-02	no
Breast	6:16399557	rs3819405-C	ATXN1	29059683	1.04	2e-08	1	0	0	T	1.01	8.1.E-01	no	T	0.99	4.1.E-01	no
Breast	6:20621238	rs2223621-T	CDKAL1	32139696	1.03	2e-08	1	1	0	C	1.01	5.4.E-01	no	C	0.98	1.1.E-01	no
Breast	6:21903533	rs7760611-C	CASC15	32424353	1.04	2e-09	1	0	0	C	1.03	4.9.E-01	no	C	1.02	2.3.E-01	no
Breast	6:81094287	rs12207986-A	RPL17P25 - RPSAP72	32139696	1.04	2e-10	1	1	0	A	1.02	3.3.E-01	no	A	1	7.2.E-01	no
Breast	6:82254932	rs9361840-G	TENT5A	29059683	1.06	7e-14	1	0	0	G	1.04	1.4.E-01	no	G	1.07	5.4.E-06	yes
Breast	6:127600630	rs2180341-G	RNF146	18326623	1.41	3e-08	0	0	0	A	0.97	1.8.E-01	no	A	0.97	3.1.E-02	yes
Breast	6:130349119	rs6569648-T	L3MBTL3	32139696	1.05	2e-12	1	1	0	T	0.96	5.2.E-01	no	T	1.02	1.2.E-01	no
Breast	6:149608874	rs9485372-G	TAB2	32139696	1.05	8e-12	1	1	0	A	0.94	2.3.E-03	yes	A	0.94	1.1.E-04	yes
Breast	6:151948366	rs2046210-A	CCDC170 - ESR1	32139696	1.11	3e-74	1	1	0	A	1.16	6.2.E-11	yes	A	1.1	1.2.E-12	yes
Breast	7:21940960	rs7971-A	CDCA7L, DNAH11	29059683	1.04	2e-08	1	0	0	G	0.98	4.2.E-01	no	G	0.98	2.0.E-01	no
Breast	7:28356889	rs17156577-T	CREB5	32139696	0.95	2e-08	1	1	0	C	1.08	1.6.E-01	no	C	1	9.0.E-01	no
Breast	7:91630620	rs6964587-T	AKAP9	32139696	1.04	3e-12	1	1	0	T	1.07	7.1.E-03	yes	T	1.03	1.1.E-02	yes
Breast	7:94113799	rs17268829-T	COL1A2 - RNU6-1328P	32139696	0.95	4e-15	1	1	0	C	1.04	1.2.E-01	no	C	1.05	1.0.E-03	yes
Breast	7:130667121	rs4593472-T	LINC-PINT	32139696	0.96	2e-13	1	1	0	T	0.94	2.9.E-02	yes	T	0.96	2.9.E-03	yes
Breast	7:139942304	rs11977670-A	RNU1-58P - PPP1R2P6	32139696	1.05	1e-19	1	1	0	A	1.05	2.6.E-02	yes	A	1.06	3.0.E-05	yes
Breast	7:144048902	rs62485509-T	OR2A1-AS1	29059683	0.95	4e-12	1	0	0	T	1	9.7.E-01	no	T	0.95	3.9.E-03	yes
Breast	8:170692	rs66823261-T	RPL23AP53	32139696	0.96	1e-08	1	1	0	C	0.99	8.3.E-01	no	C	1.03	9.2.E-02	no
Breast	8:25831778	rs13256025-T	EBF2	32424353	1.05	1e-08	1	0	0	T	0.97	5.6.E-01	no	T	1.02	2.3.E-01	no
Breast	8:29509616	rs9693444-A	RPL17P33 - LINC00589	32139696	1.07	8e-26	1	1	0	C	0.94	5.0.E-03	yes	C	0.95	4.5.E-04	yes
Breast	8:36858483	rs13365225-A	KCNU1 - SMARCE1P4	32139696	1.07	1e-23	1	1	0	G	0.93	6.0.E-04	yes	G	0.91	2.8.E-08	yes
Breast	8:76410861	rs2926585-G	HNF4G	29059683	1.12	3e-24	1	0	0	G	0.93	1.6.E-02	no	G	1.07	2.9.E-03	yes
Breast	8:102478959	rs514192-A	RN7SL563P - GRHL2	32139696	1.04	1e-11	1	1	0	T	0.96	7.4.E-02	no	T	0.94	6.2.E-06	yes
Breast	8:117209548	rs13267382-A	LINC00536	32139696	1.04	2e-12	1	1	0	G	0.97	1.7.E-01	no	G	0.98	1.1.E-01	no
Breast	8:124610166	rs58847541-A	RN7SKP155 - KLHL38	32139696	1.06	5e-13	1	1	0	A	1.05	9.9.E-02	no	A	1.06	1.4.E-03	yes
Breast	8:128372172	rs10096351-G	PCAT1, POU5F1B, CASC8	29059683	1.11	2e-64	1	0	0	G	1.06	3.3.E-02	yes	G	1.08	4.5.E-09	yes
Breast	9:22067593	rs10811650-G	CDKN2B-AS1	29059683	0.95	2e-13	1	0	0	G	0.99	8.1.E-01	no	G	0.95	2.2.E-05	yes
Breast	9:106856793	rs4742903-C	SMC2	32424353	1.03	3e-08	1	0	0	C	0.98	4.4.E-01	no	C	1.03	7.8.E-03	yes
Breast	9:110885479	rs630965-T	CHCHD4P2 - NA	29059683	1.1	3e-54	1	0	0	T	1.08	4.1.E-02	yes	T	1.1	2.9.E-12	yes
Breast	9:119313486	rs1895062-A	ASTN2-AS1, ASTN2	32139696	1.04	1e-13	1	1	0	G	0.99	7.1.E-01	no	G	0.95	8.8.E-05	yes
Breast	9:129396434	rs10760444-A	LMX1B	32139696	0.96	8e-14	1	1	0	A	0.92	2.9.E-04	yes	A	0.99	3.2.E-01	no
Breast	10:22032942	rs7072776-A	MLLT10 - DNAJC1	32139696	1.06	2e-19	1	1	0	G	1.09	2.2.E-01	no	G	0.95	1.3.E-04	yes
Breast	10:64251977	rs10822013-T	ZNF365 - ALDH7A1P4	32139696	1.06	3e-27	1	1	0	T	1.06	9.9.E-03	yes	T	1.06	1.4.E-05	yes
Breast	10:80841148	rs704010-T	ZMIZ1	32139696	1.08	3e-38	1	1	0	C	0.93	2.2.E-03	yes	C	0.94	1.8.E-06	yes
Breast	10:115128491	rs12250948-C	RNU7-165P - NA	29059683	0.94	1e-14	1	0	0	C	0.98	2.6.E-01	no	C	0.94	2.1.E-05	yes
Breast	10:123352317	rs2981582-A	FGFR2	17529967	1.26	2e-76	1	0	0	G	0.86	1.7.E-10	yes	G	0.79	1.5.E-73	yes
Breast	11:803017	rs6597981-A	PIDD1	32139696	0.96	3e-12	1	1	0	G	1.03	2.3.E-01	no	G	1.04	1.2.E-03	yes
Breast	11:1898664	rs1973765-C	LSP1	29059683	0.92	1e-37	1	0	0	C	0.91	2.3.E-04	yes	C	0.93	4.6.E-08	yes
Breast	11:65583066	rs3903072-T	OVOL1 - CFL1	32139696	0.96	6e-12	1	1	0	T	0.97	2.2.E-01	no	T	0.97	2.3.E-02	yes
Breast	11:129461171	rs11820646-T	RPS27P20 - LINC01395	32139696	0.96	3e-15	1	1	0	C	1.03	1.3.E-01	no	C	1.07	3.5.E-08	yes
Breast	12:14413931	rs12422552-C	GNAI2P1 - RPL30P11	32139696	1.06	2e-20	1	1	0	C	1.09	5.9.E-04	yes	C	1.04	6.1.E-03	yes
Breast	12:28174817	rs7297051-T	PTHLH - CCDC91	32139696	0.89	6e-72	1	1	0	T	0.88	9.3.E-07	yes	T	0.9	5.7.E-11	yes
Breast	12:96027759	rs17356907-A	PGAM1P5	32139696	1.09	1e-40	1	1	0	G	0.96	6.8.E-02	no	G	0.9	1.8.E-13	yes
Breast	12:115836522	rs1292011-A	TBX3 - UBA52P7	32139696	1.09	1e-47	1	1	0	G	0.9	1.2.E-05	yes	G	0.93	1.0.E-07	yes
Breast	12:121435475	rs2464195-G	HNF1A	32424353	1.08	3e-08	1	0	0	A	0.96	3.3.E-02	yes	A	0.99	2.7.E-01	no
Breast	13:73806982	rs12870942-C	RNY1P8 - NA	29059683	1.04	4e-09	1	0	0	C	1.05	6.3.E-02	no	C	1.03	4.2.E-02	yes
Breast	14:37132769	rs2236007-A	PAX9	32139696	0.93	1e-25	1	1	0	A	0.97	1.5.E-01	no	A	0.93	3.9.E-06	yes
Breast	14:68979835	rs11624333-C	RAD51B	29059683	0.91	7e-42	1	0	0	C	0.99	8.3.E-01	no	C	0.9	2.2.E-13	yes
Breast	14:91841069	rs941764-A	CCDC88C	32139696	0.96	2e-13	1	1	0	G	1.02	6.1.E-01	no	G	1.05	1.9.E-04	yes
Breast	14:93104072	rs11627032-T	RIN3	32139696	1.04	2e-10	1	1	0	C	0.97	2.1.E-01	no	C	0.95	1.2.E-04	yes
Breast	15:49872585	rs8027730-C	FAM227B	32887889	1.06	3e-08	1	0	0	A	0.96	6.4.E-02	no	A	0.96	3.1.E-03	yes
Breast	15:91512067	rs2290203-G	PRC1, PRC1-AS1	32139696	1.06	2e-19	1	1	0	A	0.96	8.6.E-02	no	A	0.98	1.5.E-01	no
Breast	15:100907094	rs181337095-A	SPATA41 - CERS3-AS1	34234117	1.05	2e-08	1	0	1	A	1.05	8.1.E-02	no	A	0.99	4.6.E-01	no
Breast	16:4106788	rs11076805-C	ADCY9	29058716	1.09	2e-08	1	0	0	A	0.97	3.5.E-01	no	A	0.95	1.6.E-03	yes
Breast	16:52599188	rs4784227-T	CASC16	31757997	1.27	2e-24	0	1	0	T	1.26	1.6.E-20	yes	T	1.28	1.5.E-57	yes
Breast	16:53813367	rs17817449-T	FTO	32139696	1.06	5e-24	1	1	0	G	0.91	4.1.E-04	yes	G	0.94	1.0.E-06	yes
Breast	16:56420987	rs2432539-A	AMFR	32139696	1.04	3e-10	1	1	0	G	0.98	4.3.E-01	no	G	0.99	5.6.E-01	no
Breast	16:80650805	rs13329835-A	CDYL2	32139696	0.92	3e-28	1	1	0	G	0.98	7.3.E-01	no	G	1.08	1.0.E-06	yes
Breast	16:82177170	rs373491984-G	MTCYBP28 - MPHOSPH6	34594039	1.1	2e-08	1	1	0	G	1.08	5.5.E-03	yes	G	1.06	9.5.E-03	yes
Breast	16:87085237	rs4496150-A	LINC02188 - LINC02181	32139696	0.96	2e-10	1	1	0	A	0.97	1.6.E-01	no	A	0.99	5.6.E-01	no
Breast	17:29211667	rs7223535-A	ATAD5	29059683	0.96	4e-10	1	0	0	A	0.88	5.2.E-02	no	A	0.93	2.5.E-07	yes
Breast	17:44865603	rs199498-C	WNT3, WNT3, WNT3	29059683	0.96	2e-08	1	0	0	C	1.01	8.0.E-01	no	C	0.97	4.9.E-02	yes
Breast	17:53209774	rs2787486-A	STXBP4	32139696	1.08	2e-34	1	1	0	C	0.92	1.3.E-03	yes	C	0.97	3.3.E-02	yes
Breast	17:70405095	rs11652463-C	LINC00511	32424353	1.04	4e-08	1	0	0	G	1	9.6.E-01	no	G	0.98	1.1.E-01	no
Breast	17:77781725	rs745570-A	CBX8 - LINC01977	25751625	1.05	1e-09	1	0	0	G	0.97	2.1.E-01	no	G	0.98	1.0.E-01	no
Breast	18:20477934	rs12962334-G	RBBP8	32424353	1.04	4e-09	1	0	0	C	1	9.4.E-01	no	C	0.98	1.2.E-01	no
Breast	18:24337424	rs527616-C	AQP4-AS1	32139696	0.95	8e-16	1	1	0	G	1.03	2.3.E-01	no	G	1.04	3.7.E-03	yes
Breast	18:42399590	rs6507583-A	SETBP1	32139696	1.08	1e-13	1	1	0	G	0.87	3.6.E-05	yes	G	0.96	5.8.E-02	no
Breast	19:11423703	rs322144-C	TSPAN16	29058716	1.05	7e-09	1	0	0	G	1.02	3.7.E-01	no	G	1.02	2.4.E-01	no
Breast	19:13954571	rs2594714-A	MIR23AHG - NANOS3	32139696	0.96	4e-10	1	1	0	A	0.98	4.9.E-01	no	A	0.95	6.8.E-04	yes
Breast	19:17394124	rs2363956-C	ANKLE1	24325915	1.22	2e-08	1	0	0	G	0.98	2.9.E-01	no	G	0.97	1.2.E-02	no
Breast	19:18571141	rs4808801-A	ELL	32139696	1.07	2e-31	1	1	0	G	0.97	1.6.E-01	no	G	0.95	1.4.E-04	yes
Breast	19:19646272	rs2304098-C	YJEFN3	29059683	1.04	2e-11	1	0	0	C	1.06	1.7.E-02	yes	C	1.02	6.9.E-02	no
Breast	19:30277729	rs113701136-T	C19orf12 - CCNE1	29058716	1.07	7e-09	1	0	0	T	1.05	5.3.E-02	no	T	1.02	1.6.E-01	no
Breast	19:44283232	rs1685191-T	KCNN4	29059683	0.94	4e-20	1	0	0	T	1.03	2.6.E-01	no	T	0.96	4.5.E-04	yes
Breast	20:32588095	rs2284378-T	RALY	22976474	1.16	1e-08	1	0	1	C	1	1.0.E+00	no	C	0.98	1.0.E-01	no
Breast	20:48945911	rs6122906-A	LINC01271 - RN7SL636P	32139696	0.95	4e-11	1	1	0	G	1.02	3.8.E-01	no	G	1.05	2.6.E-03	yes
Breast	20:52296849	rs13039563-A	RNU7-14P - NA	32424353	1.04	3e-09	1	0	0	A	1.03	1.6.E-01	no	A	1.02	1.2.E-01	no
Breast	21:16574455	rs2403907-A		29059683	0.92	2e-32	1	0	0	A	0.92	3.4.E-03	yes	A	0.93	1.7.E-07	yes
Breast	21:36098645	rs75286142-G	LINC00160	31757997	1.16	2e-09	0	1	0	G	1.14	1.7.E-06	yes	G	1.03	6.2.E-01	no
Breast	22:39358037	rs12628403-C	APOBEC3A	32139696	1.09	3e-17	1	1	0	C	1.14	6.7.E-08	yes	C	1.13	1.8.E-07	yes
Breast	22:41019948	rs6001982-A	MRTFA	29059683	1.13	1e-34	1	0	0	A	1.08	1.3.E-03	yes	A	1.15	7.8.E-11	yes
Cervical	2:113988492	rs10175462-G	PAX8-AS1, PAX8	32887889	1.15	8e-14	1	0	0	A	0.97	6.4.E-01	no	A	1.1	2.6.E-01	no
Cervical	4:56751740	rs13117307-T	EXOC1	23817570	1.28	3e-10	0	1	0	T	1.15	6.4.E-02	no	T	1.08	4.3.E-01	no
Cervical	5:90383461	rs59661306-G	ADGRV1, LUCAT1	30412241	1.3	2e-11	0	1	0	G	1.22	1.3.E-02	yes	G	0.95	6.8.E-01	no
Cervical	6:32599071	rs9272050-G	HLA-DQA1, HLA-DQA1, HLA-DQA1, HLA-DQA1, HLA-DQA1	32887889	1.27	1e-39	1	0	0	A	0.91	1.3.E-01	no	A	0.8	7.9.E-03	yes
Cervical	17:38051348	rs8067378-G	ZPBP2 - GSDMB	23817570	1.19	9e-10	0	1	0	G	1.02	7.5.E-01	no	G	1.06	4.9.E-01	no
Colorectal	1:38461319	rs61776719-C	RNU6-510P - FHL3	31089142	1.07	2e-10	1	0	0	A	0.94	2.0.E-03	yes	A	0.95	1.3.E-03	yes
Colorectal	1:55247852	rs12143541-G	TTC22	31089142	1.1	9e-10	1	0	0	G	1.12	4.7.E-02	yes	G	1.08	1.7.E-03	yes
Colorectal	1:62673037	rs7542665-C	L1TD1	30529582	1.08	4e-08	0	1	0	C	1.08	3.2.E-04	yes	C	1	9.2.E-01	no
Colorectal	1:183025555	rs4546885-C	LAMC1	34594039	0.93	3e-09	1	1	0	C	0.94	6.0.E-04	yes	C	0.93	3.7.E-05	yes
Colorectal	1:222148343	rs12025420-A	LINC02474, LINC02257	34594039	1.11	3e-14	1	1	0	A	1.12	4.6.E-08	yes	A	1.12	1.3.E-07	yes
Colorectal	2:48686695	rs7606562-T	PPP1R21	30529582	1.1	1e-08	0	1	0	A	0.91	1.3.E-04	yes	A	1.01	7.0.E-01	no
Colorectal	2:192587204	rs11903757-C	NABP1	23266556	1.16	4e-08	1	0	0	C	1.06	1.9.E-01	no	C	1.03	2.1.E-01	no
Colorectal	2:200131695	rs7593422-T	RNU7-147P - SATB2	31089142	1.07	4e-11	1	0	0	T	1.01	5.0.E-01	no	T	1.06	1.2.E-03	yes
Colorectal	2:219184436	rs13020391-C	PNKD	31089142	1.09	2e-13	1	0	0	T	0.98	2.9.E-01	no	T	0.93	8.6.E-05	yes
Colorectal	3:40915239	rs35470271-G	HMGN2P24 - MRPS31P1	31089142	1.09	2e-09	1	0	0	G	1.04	1.1.E-01	no	G	1.08	2.2.E-03	yes
Colorectal	3:53088285	rs9831861-G	SFMBT1 - SERBP1P3	31089142	1.07	4e-10	1	0	0	G	1.03	1.4.E-01	no	G	1.08	9.2.E-06	yes
Colorectal	3:66442435	rs812481-G	LRIG1	26151821	1.09	3e-08	1	0	0	G	1	9.9.E-01	no	G	1.03	1.2.E-01	no
Colorectal	3:112916918	rs12635946-C	LINC02044 - BOC	31089142	1.08	1e-11	1	0	0	T	0.95	1.1.E-02	yes	T	0.97	5.4.E-02	no
Colorectal	3:133748789	rs113569514-T	SLCO2A1	30529582	1.1	2e-12	0	1	0	C	0.91	1.3.E-06	yes	C	0.95	5.5.E-02	no
Colorectal	3:169492101	rs10936599-C	MYNN	20972440	1.04	3e-08	1	0	0	T	0.97	1.1.E-01	no	T	0.95	1.6.E-02	yes
Colorectal	4:106048291	rs17035289-T	RNU6-351P - TET2	31089142	1.1	3e-10	1	0	0	C	0.99	6.9.E-01	no	C	0.97	1.5.E-01	no
Colorectal	4:163333405	rs35509282-A	MTHFD2P4 - NA	25023989	1.53	8e-09	1	0	0	A	1.03	8.8.E-02	no	A	1.01	7.8.E-01	no
Colorectal	5:1296486	rs2735940-G	TERT - MIR4457	29917119	1.09	3e-13	1	0	0	G	1.07	5.8.E-04	yes	G	1.08	2.3.E-06	yes
Colorectal	5:40280202	rs1445011-C	RNU1-150P - TTC33	34594039	1.12	5e-10	1	1	0	C	1.09	4.9.E-02	yes	C	1.1	4.6.E-07	yes
Colorectal	5:125988175	rs12659017-G	TEX43 - BOLA3P3	30529582	1.09	4e-08	0	1	0	A	0.93	2.1.E-03	yes	A	1	8.2.E-01	no
Colorectal	5:134464066	rs7722513-C	C5orf66	31826910	1.15	9e-20	0	1	0	G	0.87	4.9.E-11	yes	G	0.93	1.7.E-05	yes
Colorectal	6:12292772	rs2070699-T	EDN1	31089142	1.07	4e-09	1	0	0	T	1.05	4.8.E-03	yes	T	1.05	6.5.E-03	yes
Colorectal	6:32191339	rs3830041-T	NOTCH4, NOTCH4, NOTCH4, NOTCH4, NOTCH4, NOTCH4	31826910	1.15	4e-09	0	1	0	T	1.05	4.3.E-02	yes	T	1.03	3.8.E-01	no
Colorectal	6:36623124	rs1321310-C	RNU1-88P - Y_RNA	31089142	1.09	6e-11	1	0	0	C	1.08	5.3.E-03	yes	C	1.04	3.1.E-02	yes
Colorectal	6:41672769	rs6933790-T	TFEB	31089142	1.1	4e-10	1	0	0	C	0.95	1.1.E-02	yes	C	0.93	2.0.E-03	yes
Colorectal	6:55712124	rs62404966-C	BMP5	31089142	1.08	3e-09	1	0	0	T	0.95	2.4.E-01	no	T	0.94	2.3.E-03	yes
Colorectal	6:105966894	rs6928864-C	PREP - LINC02836	31089142	1.13	1e-08	1	0	0	A	0.96	3.2.E-01	no	A	1.01	7.8.E-01	no
Colorectal	6:160840252	rs7758229-T	SLC22A3	21242260	1.28	8e-09	0	1	0	T	1.03	2.4.E-01	no	T	0.99	6.2.E-01	no
Colorectal	7:47511161	rs3801081-G	TNS3	31089142	1.08	2e-11	1	0	0	G	1.05	7.4.E-02	no	G	1.06	2.5.E-03	yes
Colorectal	8:117632965	rs6469654-C	NA - EIF3H	31826910	1.12	2e-17	0	1	0	C	1.09	2.0.E-06	yes	C	0.98	3.7.E-01	no
Colorectal	8:128413305	rs6983267-G	POU5F1B, CCAT2, CASC8, PCAT1	31826910	1.17	3e-33	0	1	0	T	0.83	5.3.E-20	yes	T	0.86	1.3.E-17	yes
Colorectal	9:22092924	rs10811654-G	CDKN2B-AS1	34594039	0.93	2e-09	1	1	0	G	0.89	1.3.E-09	yes	G	0.95	1.2.E-03	yes
Colorectal	9:34111002	rs10971921-A	DCAF12	34594039	1.09	4e-09	1	1	0	A	1.07	3.6.E-04	yes	A	1.07	6.1.E-03	yes
Colorectal	10:8701219	rs10795668-G	RNA5SP299 - NA	31826910	1.14	1e-23	0	1	0	A	0.87	3.2.E-13	yes	A	0.92	7.4.E-06	yes
Colorectal	10:80819132	rs704017-G	ZMIZ1-AS1	24836286	1.1	2e-08	0	1	0	G	1.14	6.6.E-11	yes	G	1.08	5.4.E-06	yes
Colorectal	10:101346609	rs2193352-G	NKX2-3 - SLC25A28	31089142	1.11	2e-15	1	0	0	G	1.08	9.3.E-04	yes	G	1.07	2.8.E-03	yes
Colorectal	10:104595248	rs4919687-G	CYP17A1	26965516	1.14	8e-12	0	1	0	A	0.95	5.0.E-02	yes	A	0.96	3.2.E-02	yes
Colorectal	10:114726843	rs11196172-A	TCF7L2	31826910	1.12	2e-15	0	1	0	A	1.12	8.1.E-09	yes	A	1.01	6.2.E-01	no
Colorectal	11:61552680	rs174537-G	MYRF, TMEM258	24836286	1.16	9e-21	0	1	0	T	0.92	6.6.E-06	yes	T	0.96	1.8.E-02	yes
Colorectal	11:74415252	rs4944940-G	CHRDL2	31089142	1.31	1e-20	1	0	0	A	1.05	5.6.E-01	no	A	0.88	2.8.E-03	yes
Colorectal	11:111156836	rs3087967-T	C11orf53	31089142	1.15	6e-33	1	0	0	C	0.93	1.9.E-04	yes	C	0.9	5.7.E-09	yes
Colorectal	12:4376091	rs12818766-A	CCND2-AS1	31826910	1.16	2e-19	0	1	0	A	1.11	5.3.E-06	yes	A	1.1	6.0.E-05	yes
Colorectal	12:6412036	rs10849438-G	ATP5MFP5 - PLEKHG6	31089142	1.12	1e-10	1	0	0	G	1.03	1.1.E-01	no	G	1.08	6.0.E-03	yes
Colorectal	12:12009741	rs2238126-G	ETV6	27145994	1.17	3e-11	0	1	0	G	1.03	1.3.E-01	no	G	0.98	3.5.E-01	no
Colorectal	12:43134191	rs11610543-G	LINC02450 - NA	31826910	1.08	2e-09	0	1	0	G	1.05	1.8.E-02	yes	G	1.05	7.6.E-03	yes
Colorectal	12:51216890	rs11169572-C	ATF1 - RN7SL519P	31089142	1.09	6e-14	1	0	0	C	1.07	7.6.E-04	yes	C	1.05	3.7.E-03	yes
Colorectal	12:57540848	rs7398375-C	LRP1-AS, LRP1	31089142	1.09	4e-10	1	0	0	G	0.93	1.7.E-04	yes	G	0.93	3.9.E-04	yes
Colorectal	12:96050751	rs11108173-G	PGAM1P5	34594039	0.93	4e-08	1	1	0	G	0.92	3.7.E-04	yes	G	0.94	1.0.E-03	yes
Colorectal	12:115891403	rs7315438-T		31089142	1.08	1e-11	1	0	0	T	1.05	1.6.E-02	yes	T	1.05	2.4.E-03	yes
Colorectal	13:37460648	rs12427600-C	SMAD9	31089142	1.09	5e-11	1	0	0	C	1.07	4.3.E-02	yes	C	1.05	2.5.E-02	yes
Colorectal	13:73986628	rs1886450-G	MARK2P12 - LINC00393	30529582	1.09	6e-12	0	1	0	G	1.07	5.0.E-04	yes	G	1.05	1.3.E-02	yes
Colorectal	13:78609615	rs1330889-C	OBI1-AS1, LINC00446	31089142	1.11	7e-10	1	0	0	C	1.07	8.2.E-02	yes	C	1.04	1.8.E-01	no
Colorectal	13:111074915	rs7993934-T	COL4A2	31089142	1.08	3e-11	1	0	0	T	0.96	8.3.E-02	no	T	1.09	3.4.E-06	yes
Colorectal	14:51394480	rs8022952-T	PYGL	34594039	1.08	1e-09	1	1	0	T	1.08	2.8.E-05	yes	T	1.05	1.8.E-02	yes
Colorectal	14:54419106	rs35107139-C	BMP4	31089142	1.09	1e-13	1	0	0	C	1.06	2.7.E-03	yes	C	1.08	5.2.E-05	yes
Colorectal	15:32993111	rs16969681-T	SCG5 - GREM1	31089142	1.22	3e-27	1	0	0	T	1.05	1.7.E-02	yes	T	1.16	1.1.E-06	yes
Colorectal	15:66983982	rs2439411-A	LINC01169 - SMAD6	34594039	1.11	7e-09	1	1	0	A	1.13	4.8.E-05	yes	A	1.08	7.9.E-04	yes
Colorectal	15:68177162	rs10152518-G	RNU6-1 - NA	31089142	1.08	3e-08	1	0	0	A	1.03	1.2.E-01	no	A	0.95	1.5.E-02	yes
Colorectal	15:91172901	rs7495132-T	CRTC3, CRTC3-AS1	31089142	1.11	8e-10	1	0	0	T	1	9.8.E-01	no	T	1.05	4.8.E-02	yes
Colorectal	16:68820946	rs9929218-G	CDH1	19011631	1.1	1e-08	1	0	0	A	0.95	5.4.E-02	no	A	0.95	5.8.E-03	yes
Colorectal	16:80007266	rs61336918-A		31089142	1.09	2e-12	1	0	0	T	0.95	3.1.E-03	yes	T	0.98	2.0.E-01	no
Colorectal	16:86700030	rs899244-T	FOXL1 - LINC02188	31089142	1.09	1e-10	1	0	0	T	1.07	3.7.E-03	yes	T	1.04	8.6.E-02	no
Colorectal	17:800593	rs12603526-C	NXN, NXN, NXN	24836286	1.1	3e-08	0	1	0	C	1.03	1.2.E-01	no	C	1.13	3.2.E-02	yes
Colorectal	17:10707241	rs1078643-A	TMEM220-AS1, TMEM238L	31826910	1.13	2e-13	0	1	0	A	1.09	2.0.E-04	yes	A	1.11	1.1.E-07	yes
Colorectal	17:81064661	rs76409885-T	METRNL - RPL23AP87	34594039	1.09	2e-10	1	1	0	T	1.09	1.4.E-04	yes	T	1.1	4.5.E-07	yes
Colorectal	18:46453156	rs11874392-T	SMAD7	34594039	0.85	6e-36	1	1	0	T	0.84	4.0.E-18	yes	T	0.85	1.0.E-20	yes
Colorectal	19:33524919	rs73039434-T	RHPN2	31089142	1.3	2e-18	1	0	0	G	0.92	4.6.E-03	yes	G	0.84	3.7.E-05	yes
Colorectal	19:41873001	rs9797885-G	TMEM91	31089142	1.08	3e-10	1	0	0	G	1.05	7.6.E-03	yes	G	1.06	4.2.E-03	yes
Colorectal	19:49218602	rs12979278-T	MAMSTR	31089142	1.07	6e-10	1	0	0	T	1.01	8.7.E-01	no	T	1.05	6.1.E-03	yes
Colorectal	20:6693128	rs6085661-T	CASC20 - LINC01713	34594039	1.09	5e-11	1	1	0	T	1.14	5.7.E-08	yes	T	1.07	3.8.E-05	yes
Colorectal	20:7749391	rs6086194-C	RN7SL547P - HAO1	34594039	1.11	6e-14	1	1	0	C	1.12	2.4.E-08	yes	C	1.09	6.4.E-05	yes
Colorectal	20:42532821	rs6065668-T	LINC01728 - TOX2	29471430	1.11	4e-11	0	1	0	T	1.08	4.5.E-05	yes	T	0.99	5.6.E-01	no
Colorectal	20:47340117	rs6066825-A	PREX1	31826910	1.1	8e-12	0	1	0	G	0.91	6.0.E-06	yes	G	0.91	2.7.E-08	yes
Colorectal	20:48980670	rs4811050-A	LINC01271 - RN7SL636P	31089142	1.1	2e-11	1	0	0	A	1.01	5.6.E-01	no	A	1.05	1.8.E-02	yes
Colorectal	20:57475191	rs13831-G	GNAS	30529582	1.08	2e-08	0	1	0	G	1.06	1.6.E-03	yes	G	1.02	3.0.E-01	no
Colorectal	20:60932414	rs1741640-C	LAMA5	31089142	1.16	2e-28	1	0	0	C	1.16	4.5.E-05	yes	C	1.13	3.3.E-09	yes
Colorectal	20:62316630	rs3787089-C	RTEL1, RTEL1-TNFRSF6B	31089142	1.07	6e-09	1	0	0	T	0.97	1.4.E-01	no	T	0.94	4.7.E-04	yes
Endometrial	6:21649085	rs1740828-A	BOLA2P3 - CASC15	34594039	0.85	2e-09	1	1	0	A	0.94	2.7.E-01	no	A	0.85	4.1.E-07	yes
Endometrial	6:126016580	rs13328298-G	LINC02523	27135401	1.15	1e-11	1	0	0	A	0.86	1.8.E-02	yes	A	0.89	3.8.E-04	yes
Endometrial	7:29179186	rs9639594-A	CPVL	30093612	1.14	2e-08	1	0	0	A	1.04	5.0.E-01	no	A	0.98	5.5.E-01	no
Endometrial	9:22207037	rs1679014-T	CDKN2B-AS1 - NA	30093612	1.18	6e-09	1	0	0	C	1.04	7.3.E-01	no	C	1.02	7.6.E-01	no
Endometrial	11:32489664	rs10835920-T	WT1-AS - EIF3M	30093612	1.09	1e-08	1	0	0	T	1.02	6.4.E-01	no	T	1.05	1.7.E-01	no
Endometrial	12:26426338	rs9668337-A	SSPN	30093612	1.11	1e-09	1	0	0	A	1	9.9.E-01	no	A	1.14	3.6.E-04	yes
Endometrial	12:115214548	rs10850382-T	TBX3 - NA	30093612	1.1	3e-09	1	0	0	T	1.1	2.7.E-01	no	T	1.05	1.6.E-01	no
Endometrial	13:73814891	rs11841589-G	RNY1P8 - NA	27135401	1.16	6e-10	1	0	0	T	0.88	3.4.E-02	yes	T	0.88	3.8.E-04	yes
Endometrial	14:105243220	rs2498796-A	AKT1	27135401	1.14	4e-08	1	0	0	A	1	9.5.E-01	no	A	1.06	1.3.E-01	no
Endometrial	15:51537806	rs2414098-C	CYP19A1, MIR4713HG	27135401	1.18	2e-13	1	0	0	C	1.08	1.1.E-01	no	C	1.16	1.3.E-05	yes
Endometrial	17:36103565	rs11263763-A	HNF1B, HNF1B	27135401	1.2	7e-17	1	0	0	A	1.14	1.2.E-02	yes	A	1.12	7.9.E-04	yes
Endometrial	17:46294236	rs882380-A	SKAP1	30093612	1.11	1e-08	1	0	0	A	0.97	6.6.E-01	no	A	1.07	4.9.E-02	yes
Esophageal	2:20878820	rs7255-T	GDF7	27527254	1.17	4e-08	1	0	0	C	1.01	8.3.E-01	no	C	0.91	1.1.E-02	yes
Esophageal	2:200045039	rs139606545-G	NA - RNU7-147P	27527254	1.11	2e-08	1	0	0	T	1.01	7.6.E-01	no	T	0.93	6.1.E-02	no
Esophageal	2:202162811	rs13016963-A	FLACC1	25129146	1.27	4e-13	0	1	0	G	0.82	8.5.E-06	yes	G	0.94	9.5.E-02	no
Esophageal	3:70929983	rs2687202-T	RNU6-281P - FOXP1	27527254	1.13	2e-09	1	0	0	C	1.06	3.2.E-01	no	C	1	9.4.E-01	no
Esophageal	3:183783353	rs9823696-A	HTR3C - HTR3C2P	27527254	1.17	2e-08	1	0	0	G	1.02	6.8.E-01	no	G	0.94	1.2.E-01	no
Esophageal	3:186793242	rs2239612-T	ST6GAL1	22960999	1.21	6e-14	0	1	0	A	1	9.7.E-01	no	A	0.98	7.0.E-01	no
Esophageal	4:100239319	rs1229984-G	ADH1B	19698717	1.79	8e-24	0	1	0	C	2.14	3.4.E-44	yes	C	1.2	1.5.E-01	no
Esophageal	5:58407771	rs10052657-C	PDE4D	21642993	1.49	2e-19	0	1	0	A	0.97	4.9.E-01	no	A	1.02	6.1.E-01	no
Esophageal	5:138861146	rs7447927-C	STING1	25129146	1.18	8e-20	0	1	0	G	0.86	6.5.E-04	yes	G	0.91	4.0.E-02	yes
Esophageal	6:40802261	rs10484761-G		21642993	1.33	7e-12	0	1	0	C	0.94	4.2.E-01	no	C	1	9.1.E-01	no
Esophageal	8:10068073	rs17749155-A	MSRA, MSRA	27527254	1.18	5e-10	1	0	0	A	1.04	5.7.E-01	no	A	0.96	4.7.E-01	no
Esophageal	8:11435516	rs10108511-T	LINC00208	27527254	1.12	2e-09	1	0	0	C	0.91	4.3.E-01	no	C	1.02	8.6.E-01	no
Esophageal	9:100310501	rs7852462-C	TMOD1	27527254	1.12	2e-08	1	0	0	T	0.98	6.3.E-01	no	T	1.01	8.8.E-01	no
Esophageal	10:96066341	rs2274223-G	PLCE1	21642993	1.34	4e-20	0	1	0	G	1.02	7.3.E-01	no	G	0.99	7.9.E-01	no
Esophageal	12:16567565	rs35827298-A	MGST1	32918910	0.87	1e-08	1	0	0	G	0.92	1.2.E-01	no	G	1.01	8.7.E-01	no
Esophageal	12:114673723	rs1247942-G	NA - LINC02459	27527254	1.12	2e-09	1	0	0	C	1	9.3.E-01	no	C	1.01	8.2.E-01	no
Esophageal	15:58362025	rs2464469-G	ALDH1A2	27527254	1.12	5e-10	1	0	0	A	0.98	6.8.E-01	no	A	0.91	1.8.E-02	yes
Esophageal	16:50103734	rs4785204-T	HEATR3	22960999	1.24	2e-20	0	1	0	T	1	9.2.E-01	no	T	0.98	7.9.E-01	no
Esophageal	16:86396835	rs1979654-G	LINC00917 - NA	27527254	1.11	3e-08	1	0	0	C	1.05	4.0.E-01	no	C	1.04	2.8.E-01	no
Esophageal	17:2171637	rs17761864-A	SMG6	22960999	1.21	2e-11	0	1	0	A	0.97	5.8.E-01	no	A	0.95	2.5.E-01	no
Esophageal	17:7557834	rs1642764-C	ATP1B2	25129146	1.14	3e-13	0	1	0	T	0.99	8.0.E-01	no	T	0.98	5.6.E-01	no
Esophageal	17:39897264	rs6503659-A	HAP1 - JUP	22960999	1.27	3e-16	0	1	0	T	0.96	5.4.E-01	no	T	1.08	1.2.E-01	no
Esophageal	18:12821593	rs2847281-C	PTPN2	22960999	1.2	2e-11	0	1	0	G	1.01	9.3.E-01	no	G	1.01	7.9.E-01	no
Esophageal	19:18806668	rs2003476-T	CRTC1	32918910	1.16	2e-08	1	0	0	C	0.91	1.8.E-01	no	C	0.94	9.5.E-02	no
Esophageal	21:36357861	rs2014300-G	RUNX1	21642993	1.43	8e-22	0	1	0	G	0.91	1.9.E-01	no	G	0.93	1.9.E-01	no
Esophageal	22:29115066	rs4822983-T	CHEK2	22960999	1.27	2e-22	0	1	0	T	1.13	6.1.E-02	no	T	1	9.2.E-01	no
Gastric	1:155178782	rs760077-T	THBS3, MTX1	34594039	1.32	8e-39	1	1	0	T	1.4	8.0.E-33	yes	T	1.1	4.4.E-02	yes
Gastric	3:94108663	rs7624041-G		31383772	1.21	5e-09	0	1	0	A	0.98	7.5.E-01	no	A	0.88	1.9.E-01	no
Gastric	4:125451364	rs10029005-A	LINC02516	31383772	1.14	3e-11	0	1	0	A	1.08	1.6.E-04	yes	A	1.15	1.9.E-03	yes
Gastric	5:40790551	rs10074991-G	PRKAA1	26129866	1.25	5e-26	0	1	0	A	0.85	4.5.E-17	yes	A	0.99	8.2.E-01	no
Gastric	6:31249732	rs2853940-C	RPL3P2 - WASF5P	34594039	1.11	8e-12	1	1	0	C	1.11	3.5.E-08	yes	C	1.07	1.2.E-01	no
Gastric	8:143761144	rs2920280-C	JRK, PSCA	34594039	1.26	4e-49	1	1	0	C	1.3	8.6.E-43	yes	C	1.12	9.6.E-03	yes
Gastric	9:136126636	rs7849280-G	ABO, ABO	30281874	1.15	3e-13	0	1	0	G	1.13	1.3.E-07	yes	G	1.09	3.2.E-01	no
Gastric	10:96067947	rs10509670-A	PLCE1	33002439	0.78	2e-22	0	1	0	G	1.02	4.5.E-01	no	G	0.98	6.8.E-01	no
Gastric	12:111773345	rs6490061-C	CUX2	30281874	1.1	3e-08	0	1	0	C	1.09	1.0.E-04	yes	C	0.98	6.9.E-01	no
Gastric	20:29999087	rs2376549-C	DEFB121	30281874	1.11	8e-10	0	1	0	T	0.92	5.7.E-05	yes	T	1.04	3.5.E-01	no
Hepatocellular	1:10385471	rs17401966-A	KIF1B	20676096	1.64	2e-18	0	1	0	G	1	9.1.E-01	no	G	0.9	2.2.E-01	no
Hepatocellular	2:191964633	rs7574865-G	STAT4	23242368	1.21	2e-10	0	1	0	G	1.09	4.3.E-02	yes	G	1	9.8.E-01	no
Hepatocellular	4:166929988	rs17047200-T	TLL1	28163062	2.37	3e-08	0	1	0	T	1.06	4.0.E-01	no	T	1	9.9.E-01	no
Hepatocellular	6:32599999	rs9272105-A	HLA-DQA1, HLA-DQA1, HLA-DQA1, HLA-DQA1, HLA-DQA1	22807686	1.28	5e-22	0	1	0	A	0.91	1.2.E-02	no	A	0.91	2.3.E-01	no
Hepatocellular	7:90318474	rs10272859-G	CDK14	29246937	1.28	9e-10	0	1	0	C	0.99	7.9.E-01	no	C	1.17	5.5.E-02	no
Hepatocellular	19:19456917	rs58489806-T	MAU2	35788059	1.88	3e-12	1	0	0	T	1.11	4.2.E-02	yes	T	2.31	1.6.E-08	yes
Hepatocellular	19:39732501	rs8105790-C	IFNL3P1 - IFNL3	34594039	1.47	3e-12	0	1	0	C	1.35	6.4.E-06	yes	C	0.96	6.8.E-01	no
Hepatocellular	21:31146169	rs455804-C	GRIK1	22807686	1.19	5e-10	0	1	0	C	0.99	7.7.E-01	no	C	1.16	1.3.E-01	no
Hepatocellular	22:44340904	rs2294915-T	PNPLA3	35788059	1.75	2e-19	1	0	0	T	1.15	2.4.E-04	yes	T	1.9	2.4.E-11	yes
Lung	1:211666218	rs10863899-A	RD3 - SLC30A1	32887889	1.18	2e-08	1	0	0	G	0.99	7.9.E-01	no	G	0.93	1.8.E-03	yes
Lung	2:65489742	rs268864-A	ACTR2	35915169	0.89	4e-17	1	1	1	A	0.95	1.2.E-01	no	A	0.94	3.2.E-02	yes
Lung	3:169482335	rs2293607-T	TERC	32889700	1.14	1e-15	1	1	0	C	0.93	4.4.E-03	yes	C	0.97	1.7.E-01	no
Lung	3:189356261	rs4488809-C	TP63	21725308	1.26	7e-26	0	1	0	C	0.87	4.2.E-09	no	C	0.96	7.8.E-02	no
Lung	5:1285974	rs7705526-A	TERT	32889700	1.31	4e-65	1	1	0	A	1.2	2.5.E-11	yes	A	1.13	3.2.E-07	yes
Lung	5:45227500	rs6881773-C	MRPS30 - HCN1	34594039	0.88	1e-08	1	1	0	C	0.92	1.2.E-02	yes	C	0.97	2.6.E-01	no
Lung	6:32605884	rs74942078-T	HLA-DQA1, HLA-DQA1, HLA-DQA1, HLA-DQA1, HLA-DQA1	28604730	1.17	2e-18	1	0	0	T	0.91	2.3.E-01	no	T	1.13	9.1.E-05	yes
Lung	6:41490052	rs1977357-A	FOXP4-AS1	34594039	0.86	5e-09	0	1	0	A	0.88	1.9.E-06	yes	A	1.13	2.0.E-01	no
Lung	6:117781276	rs4946256-C	DCBLD1	34594039	0.86	1e-11	0	1	0	C	0.85	2.7.E-11	yes	C	0.99	5.1.E-01	no
Lung	6:167376466	rs6920364-C	RNASET2 - MIR3939	28604730	1.07	1e-08	1	0	0	C	1.05	8.1.E-02	no	C	1	9.4.E-01	no
Lung	8:13012376	rs12543486-T	DLC1	32887889	1.26	4e-08	1	0	0	C	0.97	1.9.E-01	no	C	0.88	1.6.E-05	yes
Lung	8:32410110	rs4236709-G	NRG1	32889700	0.85	9e-17	1	1	0	A	0.98	6.9.E-01	no	A	0.94	2.9.E-02	no
Lung	9:21775492	rs12348845-A	RN7SL151P - MTAP	35915169	1.14	3e-19	1	1	1	A	1.07	3.6.E-02	yes	A	1.05	1.9.E-01	no
Lung	10:114487925	rs12265047-A	VTI1A	35915169	0.84	2e-24	1	1	1	A	0.83	1.7.E-10	yes	A	0.96	5.1.E-01	no
Lung	11:118093547	rs11607355-T	JAML	35915169	0.92	1e-21	1	1	1	T	0.98	3.2.E-01	no	T	0.94	7.4.E-03	yes
Lung	12:998819	rs7953330-G	WNK1	28604730	1.09	6e-12	1	0	0	C	0.94	3.2.E-02	yes	C	0.95	4.1.E-02	yes
Lung	13:24293859	rs753955-G	TNFRSF19 - MIPEP	21725308	1.18	2e-12	0	1	0	G	0.97	2.7.E-01	no	G	0.98	3.6.E-01	no
Lung	14:35293185	rs1200399-C	BAZ1A	32889700	0.88	3e-10	1	1	0	T	0.97	2.4.E-01	no	T	1	1.0.E+00	no
Lung	15:49383481	rs2413932-T	SECISBP2L - COPS2	35915169	1.08	7e-20	1	1	1	T	1.06	5.6.E-02	no	T	1.06	1.6.E-02	yes
Lung	15:78966655	rs11639372-T	CHRNB4	28604730	1.2	3e-52	1	0	0	T	1.04	6.0.E-01	no	T	1.13	3.2.E-08	yes
Lung	17:65898809	rs7216064-A	BPTF	22797724	1.2	7e-11	0	1	0	A	1.1	3.2.E-04	yes	A	1.07	2.1.E-02	yes
Lung	19:41333284	rs11878604-C	CYP2F2P - CYP2A6	34594039	0.86	1e-13	1	1	0	C	0.87	1.6.E-08	yes	C	0.89	5.6.E-03	yes
Lung	20:62314054	rs75031349-G	RTEL1-TNFRSF6B, RTEL1	35915169	0.88	2e-08	1	1	1	G	0.84	9.6.E-03	yes	G	0.93	1.1.E-01	no
Lung	22:30337586	rs36600-A	MTMR3	21725308	1.29	6e-13	0	1	0	C	0.95	3.0.E-01	no	C	0.99	7.1.E-01	no
Lymphoma	2:61066666	rs1432295-G	LINC01185	21037568	1.22	2e-08	1	0	0	A	0.91	4.5.E-01	no	A	0.95	9.2.E-02	no
Lymphoma	2:102971865	rs13015714-G	IL18R1	31879220	1.39	3e-16	0	1	0	T	1.04	4.2.E-01	no	T	1.04	3.0.E-01	no
Lymphoma	3:27764623	rs3806624-G	EOMES - LINC01980	24149102	1.26	1e-12	1	0	0	G	1.18	2.0.E-02	yes	G	1.12	3.7.E-04	yes
Lymphoma	3:123925271	rs1444766-G	KALRN	31407831	1.14	1e-08	1	0	0	G	0.83	9.9.E-02	no	G	0.93	6.2.E-02	no
Lymphoma	3:187649419	rs6773854-C	NA - LINC01991	23749188	1.44	3e-13	0	1	0	C	1.19	5.4.E-02	no	C	1.18	2.7.E-05	yes
Lymphoma	5:131998413	rs2069757-A	TH2LCRR	24920014	1.59	2e-11	1	0	0	A	0.86	4.6.E-02	no	A	0.85	9.2.E-03	no
Lymphoma	6:484453	rs116446171-G	IRF4 - EXOC2	25261932	2.2	2e-21	1	0	0	G	1.57	3.2.E-05	yes	G	1.73	1.5.E-06	yes
Lymphoma	6:32444544	rs12195582-T	HLA-DRB9 - HLA-DRB5	25279986	1.78	5e-100	1	0	0	T	0.92	1.2.E-01	no	T	1.14	8.0.E-05	yes
Lymphoma	6:135626348	rs6928977-G	AHI1	29196614	1.23	5e-11	1	0	0	G	1.04	5.2.E-01	no	G	1.06	5.6.E-02	no
Lymphoma	6:137981584	rs1002658-T	NA - LINC02539	30194254	1.19	3e-08	1	0	0	T	1.04	6.2.E-01	no	T	1.03	5.0.E-01	no
Lymphoma	8:129269466	rs4733601-A	RN7SKP226 - NA	25261932	1.19	4e-11	1	0	0	G	1.02	8.6.E-01	no	G	0.9	7.7.E-04	yes
Lymphoma	10:8101927	rs3781093-T	GATA3	29196614	1.39	9e-13	1	0	0	C	1.07	2.6.E-01	no	C	0.93	9.2.E-02	no
Lymphoma	11:58060192	rs12289961-T	OR10Q2P	23349640	1.29	4e-08	0	0	0	T	1.01	8.7.E-01	no	T	1.08	6.9.E-02	no
Lymphoma	11:111249611	rs7111520-A	POU2AF1	30194254	1.19	1e-11	1	0	0	A	0.97	6.0.E-01	no	A	1	9.7.E-01	no
Lymphoma	11:118741842	rs4938573-C	Y_RNA - CXCR5	25279986	1.34	6e-20	1	0	0	T	0.96	6.8.E-01	no	T	0.87	6.2.E-04	yes
Lymphoma	11:128492739	rs4937362-T	ETS1 - FLI1	25279986	1.19	7e-11	1	0	0	C	0.92	1.5.E-01	no	C	0.91	3.5.E-03	yes
Lymphoma	14:96051974	rs117410836-C	LINC02318 - TCL6	30305637	4.9	9e-19	1	0	0	C	1.32	2.9.E-01	no	C	1.04	6.5.E-01	no
Lymphoma	16:11198938	rs34972832-A	CLEC16A	29196614	1.24	2e-08	1	0	0	A	1.01	9.2.E-01	no	A	1.15	4.0.E-04	yes
Lymphoma	16:30174926	rs6565176-T	MAPK3 - CORO1A	30194254	1.16	4e-08	1	0	0	C	1.13	7.6.E-02	no	C	0.91	2.4.E-03	yes
Lymphoma	16:62628775	rs1364229-A		31407831	1.35	2e-10	1	0	0	C	0.97	5.4.E-01	no	C	1.1	6.3.E-02	no
Lymphoma	20:44702120	rs2425752-T	NCOA5	30194254	1.15	2e-08	1	0	0	C	0.85	3.1.E-03	yes	C	0.86	4.9.E-05	yes
Ovarian	2:177042633	rs2072590-T	HAGLR, HAGLROS	20852632	1.16	5e-14	1	0	0	C	0.93	2.9.E-01	no	C	0.88	2.3.E-03	yes
Ovarian	8:129543949	rs10088218-G	LINC00824	20852632	1.19	3e-09	1	0	0	A	0.6	1.5.E-02	yes	A	0.82	3.4.E-04	yes
Ovarian	9:16915021	rs3814113-T	BNC2 - RN7SL720P	19648919	1.22	5e-19	1	0	0	C	0.96	5.4.E-01	no	C	0.89	2.6.E-03	yes
Ovarian	10:21915619	rs1243180-T	MLLT10	23535730	1.1	2e-08	1	0	0	A	0.91	6.1.E-01	no	A	1.15	7.6.E-04	no
Ovarian	17:36099840	rs11651755-T	HNF1B, HNF1B	28346442	1.27	7e-09	1	0	0	T	1.02	7.5.E-01	no	T	0.95	1.9.E-01	no
Pancreatic	1:894573	rs13303010-G	NOC2L	29422604	1.26	8e-14	1	0	0	A	0.82	3.7.E-02	yes	A	0.81	1.8.E-03	yes
Pancreatic	1:199985368	rs2816938-A	RNU6-609P - NR5A2	27579533	1.2	5e-15	1	0	0	A	0.75	1.1.E-01	no	A	1.08	1.0.E-01	no
Pancreatic	2:67639769	rs1486134-G	ETAA1 - NA	26098869	1.14	3e-09	0	0	0	T	0.9	2.4.E-01	no	T	0.85	2.1.E-04	yes
Pancreatic	3:189508471	rs9854771-G	TP63	26098869	1.12	2e-08	0	0	0	A	0.85	2.4.E-01	no	A	0.97	4.0.E-01	no
Pancreatic	5:1322087	rs401681-T	CLPTM1L, CLPTM1L	29422604	1.19	9e-17	1	0	0	T	1.03	7.3.E-01	no	T	1.17	7.5.E-05	yes
Pancreatic	7:40866663	rs17688601-C	SUGCT	26098869	1.14	1e-08	0	0	0	A	1	1.0.E+00	no	A	0.91	3.2.E-02	yes
Pancreatic	7:130680521	rs6971499-T	LINC-PINT	29422604	1.23	7e-14	1	0	0	C	0.82	4.6.E-01	no	C	0.78	2.7.E-06	yes
Pancreatic	8:76470404	rs2941471-A	HNF4G	29422604	1.12	7e-10	1	0	0	A	0.99	9.1.E-01	no	A	1.05	2.4.E-01	no
Pancreatic	8:128719884	rs10094872-T	CASC11	27579533	1.15	3e-09	1	0	0	T	0.99	9.6.E-01	no	T	1.14	1.4.E-03	yes
Pancreatic	9:136149229	rs505922-C	ABO, ABO	29422604	1.27	7e-27	1	0	0	C	1.08	3.5.E-01	no	C	1.21	6.1.E-06	yes
Pancreatic	10:120278944	rs12413624-T	NA - SLC25A18P1	22158540	1.23	5e-11	0	1	0	A	0.97	7.6.E-01	no	A	1	1.0.E+00	no
Pancreatic	12:53295917	rs2035875-A	KRT8	34216462	1.11	7e-10	1	0	0	G	0.99	9.3.E-01	no	G	0.93	8.3.E-02	no
Pancreatic	13:28493997	rs9581943-A	PLUT - PDX1	29422604	1.15	5e-14	1	0	0	A	1.07	4.2.E-01	no	A	1.04	3.2.E-01	no
Pancreatic	13:73908846	rs9573163-G	NA - MARK2P12	22158540	1.26	5e-13	0	1	0	G	0.99	9.2.E-01	no	G	0.85	8.4.E-05	no
Pancreatic	16:75263661	rs7190458-A	BCAR1, BCAR1	29422604	1.36	1e-11	1	0	0	A	1	1.0.E+00	no	A	1.62	8.7.E-07	yes
Pancreatic	17:36078510	rs4795218-G	HNF1B, HNF1B	29422604	1.14	1e-08	1	0	0	A	0.85	7.6.E-02	no	A	0.94	1.6.E-01	no
Pancreatic	17:70401476	rs7214041-T	LINC00511	29422604	1.25	9e-15	1	0	0	T	1.28	1.0.E-02	yes	T	1.21	2.5.E-03	yes
Pancreatic	18:56878274	rs1517037-C	SEC11C - GRP	29422604	1.16	3e-08	1	0	0	T	1.01	9.1.E-01	no	T	0.95	3.3.E-01	no
Pancreatic	19:21833014	rs66562280-T	ZNF429 - MTDHP3	32671597	1.55	3e-08	0	0	0	C	1.08	4.0.E-01	no	C	1.01	8.0.E-01	no
Pancreatic	21:30717737	rs372883-T	BACH1	22158540	1.27	2e-13	0	1	0	C	0.97	7.5.E-01	no	C	1.02	6.1.E-01	no
Pancreatic	21:43778895	rs1547374-A	TFF2 - TFF1	22158540	1.27	4e-13	0	1	0	G	0.89	1.6.E-01	no	G	1.06	1.5.E-01	no
Pancreatic	22:29300306	rs16986825-T	ZNRF3	29422604	1.15	1e-08	1	0	0	T	0.99	8.6.E-01	no	T	1.07	2.4.E-01	no
Pancreatic	22:48929569	rs5768709-G	TAFA5	22158540	1.25	1e-10	0	1	0	G	1.05	6.0.E-01	no	G	0.96	3.6.E-01	no
Prostate	1:5743196	rs7542260-T		31562322	1.19	4e-11	0	1	0	T	1.1	8.4.E-03	yes	T	1.07	3.5.E-02	yes
Prostate	1:10564675	rs2847344-A	PEX14	33398198	1.04	1e-08	1	1	1	A	1.01	6.4.E-01	no	A	1.03	6.0.E-02	no
Prostate	1:16376831	rs10803412-C	CLCNKB	33398198	1.05	6e-09	1	1	1	T	0.94	4.6.E-01	no	T	0.95	8.1.E-03	yes
Prostate	1:150772613	rs1811698-C	CTSK	33398198	1.08	3e-14	1	1	1	C	1.07	4.3.E-02	yes	C	1.09	4.0.E-04	yes
Prostate	1:153923276	rs10127983-T	CRTC2	33398198	1.07	1e-19	1	1	1	T	1.07	4.0.E-03	yes	T	1.05	3.6.E-03	yes
Prostate	1:154980351	rs56103503-T	ZBTB7B	33398198	1.06	2e-14	1	1	1	T	1.06	1.2.E-01	no	T	1.05	8.7.E-04	yes
Prostate	1:157119915	rs80237341-C	ETV3 - NA	33398198	1.15	1e-11	1	1	1	C	1.15	9.6.E-05	yes	C	1.05	4.1.E-01	no
Prostate	1:163295678	rs6660538-A	NUF2	33398198	1.04	9e-09	1	1	1	C	0.94	5.6.E-03	yes	C	0.96	6.9.E-03	yes
Prostate	1:167135941	rs4075646-T	GPA33 - LINC01363	33398198	1.07	3e-08	1	1	1	T	1.1	2.4.E-05	yes	T	1	1.0.E+00	no
Prostate	1:179897070	rs507603-A	TOR1AIP1 - CEP350	33398198	1.05	2e-08	1	1	1	C	0.91	1.9.E-04	yes	C	0.97	1.1.E-01	no
Prostate	1:204518842	rs4245739-A	MDM4	23535732	1.1	2e-11	1	0	0	A	1.17	5.4.E-03	yes	A	1.09	1.1.E-07	yes
Prostate	1:205739266	rs708723-C	RAB29	33398198	1.05	5e-14	1	1	1	T	0.98	4.8.E-01	no	T	0.94	3.8.E-05	yes
Prostate	2:8597123	rs62106670-T	LINC00299	29892016	1.05	7e-09	1	0	0	T	1.02	6.7.E-01	no	T	1.05	7.1.E-04	yes
Prostate	2:10781975	rs1990613-T	NOL10	33398198	1.06	5e-19	1	1	1	C	0.97	2.3.E-01	no	C	0.96	1.2.E-02	yes
Prostate	2:16016503	rs7602028-C	RPLP1P5 - MYCNOS	33398198	1.06	1e-13	1	1	1	A	0.93	1.7.E-03	yes	A	0.97	7.8.E-02	no
Prostate	2:20878105	rs9306894-G	GDF7	33398198	1.09	9e-33	1	1	1	G	1.15	2.0.E-09	yes	G	1.07	9.3.E-06	yes
Prostate	2:43637998	rs7591218-G	THADA	34594039	0.89	6e-21	1	1	0	G	0.87	1.8.E-09	yes	G	0.9	4.1.E-10	yes
Prostate	2:62752975	rs11125927-G	TMEM17 - RPL21P37	33398198	1.09	6e-20	1	1	1	A	0.82	5.9.E-14	yes	A	0.89	4.0.E-07	yes
Prostate	2:63789049	rs114780236-G	WDPCP	31562322	1.19	2e-14	0	1	0	A	0.89	9.8.E-05	yes	A	0.93	5.7.E-05	yes
Prostate	2:85767735	rs2028900-C	MAT2A	33398198	1.09	3e-38	1	1	1	T	0.94	5.0.E-03	yes	T	0.92	6.3.E-08	yes
Prostate	2:111893096	rs11691517-T	BCL2L11, MIR4435-2HG	33398198	1.05	1e-11	1	1	1	G	0.94	6.4.E-02	no	G	0.97	5.0.E-02	no
Prostate	2:121103598	rs111595856-T	RALB - INHBB	33398198	1.08	2e-15	1	1	1	T	1.1	2.9.E-04	yes	T	1.08	9.4.E-03	yes
Prostate	2:169012955	rs16854905-C	STK39	33398198	1.06	5e-09	1	1	1	T	0.94	1.8.E-02	yes	T	0.98	3.7.E-01	no
Prostate	2:173319930	rs77167534-C	ITGA6	33398198	1.24	1e-55	1	1	1	T	0.84	1.4.E-10	yes	T	0.78	1.1.E-14	yes
Prostate	2:202126615	rs1861270-G	CASP8	33398198	1.05	5e-11	1	1	1	G	1.01	8.2.E-01	no	G	1.04	1.3.E-02	yes
Prostate	2:208118301	rs12621900-C	MYOSLID - LINC01802	33398198	1.05	2e-09	1	1	1	C	1.01	6.5.E-01	no	C	1.01	7.3.E-01	no
Prostate	2:238387228	rs7584330-C	COL6A3 - MLPH	21743467	1.06	3e-09	1	0	0	G	1.03	2.6.E-01	no	G	1.08	1.7.E-05	yes
Prostate	2:242157241	rs76832527-A	ANO7	33398198	1.11	7e-28	1	1	1	A	1.03	4.5.E-01	no	A	1.1	1.7.E-06	yes
Prostate	3:18738940	rs6550597-A	SATB1-AS1	33398198	1.05	8e-10	1	1	1	A	1.07	4.8.E-03	yes	A	1.04	1.7.E-02	yes
Prostate	3:23153062	rs7618603-A	NA - RPL24P7	33398198	1.06	4e-12	1	1	1	A	1.14	1.4.E-04	yes	A	1.07	2.9.E-04	yes
Prostate	3:70796696	rs13091518-T	NA - COX6CP6	33398198	1.04	3e-08	1	1	1	C	0.96	1.2.E-01	no	C	0.96	1.6.E-02	yes
Prostate	3:87175984	rs7628934-C	LINC00506	33398198	1.1	2e-41	1	1	1	T	0.86	2.4.E-10	yes	T	0.91	3.8.E-11	yes
Prostate	3:106962521	rs1283104-G	DUBR	29892016	1.05	9e-09	1	0	0	G	1.05	3.9.E-02	yes	G	1.04	5.8.E-03	yes
Prostate	3:113300183	rs2271494-A	SIDT1	33398198	1.08	2e-31	1	1	1	T	0.93	2.3.E-02	yes	T	0.93	2.6.E-06	yes
Prostate	3:127898501	rs2811476-C	EEFSEC	33398198	1.1	4e-39	1	1	1	C	1.11	2.3.E-03	yes	C	1.08	2.1.E-06	yes
Prostate	3:137562823	rs1457063-A	LINC01210 - HSPA8P9	33398198	1.04	1e-09	1	1	1	A	1.06	1.9.E-02	yes	A	1.04	1.1.E-02	yes
Prostate	3:141147414	rs7650602-C	ZBTB38	33398198	1.05	5e-13	1	1	1	C	1.05	4.1.E-02	yes	C	1.05	4.6.E-04	yes
Prostate	3:170074517	rs78416326-C	PRKCI - SKIL	34594039	0.86	2e-24	1	1	0	C	0.85	2.3.E-07	yes	C	0.85	1.1.E-17	yes
Prostate	3:172381777	rs11717887-C	NCEH1	33398198	1.04	3e-08	1	1	1	C	1.02	3.9.E-01	no	C	1.05	3.6.E-03	yes
Prostate	4:74477135	rs13142786-T	RASSF6	33398198	1.07	9e-24	1	1	1	A	0.94	1.7.E-02	yes	A	0.96	3.6.E-03	yes
Prostate	4:95562877	rs17021918-C	PDLIM5	29892016	1.09	1e-24	1	0	0	T	0.98	5.1.E-01	no	T	0.93	1.3.E-06	yes
Prostate	4:106065308	rs10007915-C	NA - TET2	32887889	1.14	2e-17	1	0	0	G	0.93	2.0.E-02	yes	G	0.9	8.9.E-12	yes
Prostate	4:140948835	rs77821238-C	MAML3	33398198	1.05	4e-08	1	1	1	T	0.88	7.3.E-03	yes	T	0.96	2.5.E-02	yes
Prostate	4:146879237	rs72725734-G	ZNF827 - Y_RNA	33398198	1.05	1e-08	1	1	1	G	1.1	3.6.E-04	yes	G	1.04	6.1.E-02	no
Prostate	5:1897179	rs13177600-A	CTD-2194D22.4	34594039	1.26	3e-28	0	1	0	A	1.26	2.7.E-24	yes	A	1.09	3.2.E-08	yes
Prostate	5:37833419	rs10941370-T	GDNF-AS1, GDNF	33398198	1.04	4e-08	1	1	1	C	0.93	4.1.E-03	yes	C	0.96	3.1.E-03	yes
Prostate	5:44365545	rs2121875-G	FGF10	21743467	1.05	4e-08	1	0	0	A	0.95	3.4.E-02	yes	A	0.96	5.4.E-03	yes
Prostate	5:56087910	rs9292122-A	NA - MAP3K1	33398198	1.04	5e-09	1	1	1	A	0.98	4.2.E-01	no	A	1.04	1.8.E-02	yes
Prostate	5:133836209	rs10793821-T	RNU6-456P - LINC01843	29892016	1.05	5e-11	1	0	0	T	1.06	3.8.E-02	yes	T	1.06	3.1.E-05	yes
Prostate	5:177891551	rs2672843-G	COL23A1	33398198	1.05	3e-11	1	1	1	A	0.92	3.9.E-02	yes	A	0.98	1.1.E-01	no
Prostate	6:1670985	rs2814811-A	GMDS	33398198	1.04	2e-09	1	1	1	G	0.94	2.0.E-02	yes	G	0.95	2.8.E-04	yes
Prostate	6:11217897	rs2018336-T	NEDD9	33398198	1.06	4e-13	1	1	1	C	1	9.6.E-01	no	C	0.95	5.6.E-03	yes
Prostate	6:21330689	rs6927369-C	CDKAL1 - NA	33398198	1.07	2e-16	1	1	1	T	0.9	6.4.E-06	yes	T	0.94	2.4.E-03	yes
Prostate	6:32400939	rs3129859-G	TSBP1-AS1 - HLA-DRA	29892016	1.06	1e-12	1	0	0	C	1	9.2.E-01	no	C	0.94	2.7.E-04	yes
Prostate	6:34517229	rs3798550-A	SPDEF	34594039	0.91	3e-10	1	1	0	A	0.92	2.7.E-03	yes	A	0.9	5.4.E-08	yes
Prostate	6:41527698	rs9381080-C	FOXP4	34594039	1.13	5e-21	1	1	0	C	1.15	1.3.E-09	yes	C	1.11	1.3.E-10	yes
Prostate	6:43709785	rs9472120-C	MRPS18A - VEGFA	33398198	1.04	3e-09	1	1	1	T	1	9.3.E-01	no	T	0.95	7.6.E-04	yes
Prostate	6:76495882	rs9443189-G	MYO6	25217961	1.08	4e-08	1	1	1	G	0.93	3.4.E-03	no	G	0.97	2.3.E-01	no
Prostate	6:109295293	rs2038542-C	ARMC2	33398198	1.07	6e-13	1	1	1	C	1.07	9.4.E-02	no	C	1.05	1.9.E-02	yes
Prostate	6:117212689	rs339334-G	RFX6	34594039	0.87	3e-27	1	1	0	G	0.82	2.3.E-16	yes	G	0.87	4.7.E-17	yes
Prostate	6:153447516	rs13215045-C	RGS17	33398198	1.07	1e-24	1	1	1	T	0.91	2.0.E-05	yes	T	0.93	8.4.E-06	yes
Prostate	6:160150279	rs963800-C	SOD2, WTAP	33398198	1.06	3e-16	1	1	1	T	0.93	2.9.E-03	yes	T	0.99	5.1.E-01	no
Prostate	7:20999211	rs9655205-C	LINC01162	33398198	1.09	6e-28	1	1	1	A	0.89	1.3.E-04	yes	A	0.94	7.5.E-04	yes
Prostate	7:27564862	rs6956484-A	PSMC1P2 - HIBADH	33398198	1.06	7e-13	1	1	1	C	0.86	1.7.E-03	yes	C	0.94	3.5.E-05	yes
Prostate	7:40877473	rs12701838-A	SUGCT	33398198	1.07	2e-14	1	1	1	G	0.89	1.3.E-01	no	G	0.95	3.9.E-03	yes
Prostate	7:47451918	rs834608-A	TNS3	33398198	1.05	7e-14	1	1	1	T	0.96	6.5.E-02	no	T	0.94	1.2.E-05	yes
Prostate	7:92577760	rs6955627-C	CDK6-AS1 - RN7SL7P	33398198	1.06	4e-08	1	1	1	T	0.96	8.5.E-02	no	T	0.96	1.2.E-01	no
Prostate	7:97773812	rs11768309-A	LMTK2	34594039	0.9	1e-16	1	1	0	A	0.9	3.4.E-03	yes	A	0.91	5.8.E-11	yes
Prostate	8:8498803	rs870167-G	RN7SL178P - CLDN23	33398198	1.07	2e-08	1	1	1	G	1.04	1.6.E-01	no	G	1.1	1.2.E-03	yes
Prostate	8:23525543	rs13265330-T	SINHCAFP3 - NKX3-1	34594039	0.83	6e-55	1	1	0	T	0.78	1.8.E-27	yes	T	0.87	5.9.E-20	yes
Prostate	8:25892142	rs11135910-A	EBF2	23535732	1.11	8e-11	1	0	0	T	0.95	4.5.E-01	no	T	1.1	3.9.E-06	yes
Prostate	8:38644914	rs11467-A	TACC1	33398198	1.04	4e-08	1	1	1	G	1.01	7.9.E-01	no	G	0.97	5.0.E-02	yes
Prostate	8:108923107	rs73700335-G	RSPO2	33398198	1.05	4e-08	1	1	1	A	0.91	2.6.E-01	no	A	0.96	2.6.E-02	yes
Prostate	8:128530616	rs13255059-G	CASC8 - NA	32514122	0.56	3e-86	0	1	0	G	0.56	5.9.E-70	yes	G	0.69	2.6.E-49	yes
Prostate	9:19072246	rs10122990-C	HAUS6	33398198	1.06	5e-15	1	1	1	C	0.98	6.2.E-01	no	C	1.05	5.5.E-04	yes
Prostate	9:22041998	rs17694493-G	CDKN2B-AS1	25217961	1.1	4e-08	1	1	1	G	1	9.7.E-01	no	G	1.04	6.4.E-02	no
Prostate	9:34049779	rs10122495-T	UBAP2 - RN7SKP114	29892016	1.05	1e-08	1	0	0	A	0.95	5.2.E-02	no	A	0.98	1.5.E-01	no
Prostate	9:110144887	rs817872-C	RAD23B - LINC01509	33398198	1.07	5e-22	1	1	1	T	0.9	2.0.E-05	yes	T	0.93	1.6.E-05	yes
Prostate	9:130430116	rs2241167-A	STXBP1	33398198	1.04	1e-08	1	1	1	G	0.95	5.0.E-02	no	G	0.98	1.4.E-01	no
Prostate	9:132573536	rs12634-T	TOR1B	33398198	1.06	4e-14	1	1	1	T	1.08	1.2.E-03	yes	T	1.05	4.9.E-03	yes
Prostate	10:47599029	rs11599847-T	AGAP7P - ANTXRLP1	33398198	1.12	2e-08	1	1	1	C	0.85	1.3.E-01	no	C	0.94	1.1.E-01	no
Prostate	10:80826833	rs77911174-G	ZMIZ1-AS1	31562322	1.16	5e-20	0	1	0	G	1.15	2.0.E-09	yes	G	1.05	2.4.E-01	no
Prostate	10:90195149	rs1935581-C	RNLS	29892016	1.05	7e-09	1	0	0	T	0.97	1.7.E-01	no	T	0.99	6.1.E-01	no
Prostate	10:104428716	rs12262998-C	TRIM8 - ARL3	33398198	1.07	5e-22	1	1	1	T	0.92	3.7.E-02	yes	T	0.97	5.6.E-02	no
Prostate	10:123185303	rs10749415-A	RN7SKP167 - FGFR2	33398198	1.12	3e-17	1	1	1	A	1.31	2.1.E-04	yes	A	1.1	3.5.E-03	yes
Prostate	10:126697210	rs7077275-C	CTBP2	34594039	1.09	2e-08	1	1	0	C	0.98	7.9.E-01	no	C	1.08	3.6.E-07	yes
Prostate	11:2234093	rs11043143-T	MIR4686 - ASCL2	33398198	1.16	2e-73	1	1	1	C	0.99	7.3.E-01	no	C	0.83	3.0.E-23	yes
Prostate	11:7547587	rs61890184-A	PPFIBP2	33398198	1.08	5e-16	1	1	1	A	1.14	6.1.E-05	yes	A	1.06	9.5.E-03	yes
Prostate	11:61908440	rs2277283-C	INCENP	29892016	1.06	3e-10	1	0	0	C	1.04	3.7.E-01	no	C	1.07	9.3.E-06	yes
Prostate	11:69011693	rs376592364-T	SMIM38 - MYEOV	26034056	1.2	6e-20	1	1	1	T	1.27	2.3.E-05	yes	T	1.17	4.2.E-26	yes
Prostate	11:76267331	rs56159348-T	EMSY - LINC02757	33398198	1.06	4e-14	1	1	1	G	0.97	3.7.E-01	no	G	0.97	7.9.E-02	no
Prostate	11:102401661	rs11568818-A	MMP7 - MMP20	23535732	1.1	2e-11	1	0	0	C	0.94	1.4.E-01	no	C	0.92	3.9.E-08	yes
Prostate	11:113807181	rs11214775-G	HTR3B	25217961	1.08	3e-08	1	1	1	A	0.98	3.9.E-01	no	A	0.96	2.1.E-02	yes
Prostate	11:134266372	rs878987-G	B3GAT1	33398198	1.07	4e-11	1	1	1	G	1.1	1.3.E-01	no	G	1.04	6.6.E-02	no
Prostate	12:12890626	rs11055034-C	APOLD1	31562322	1.12	6e-12	0	1	0	A	0.91	3.4.E-05	yes	A	0.99	6.3.E-01	no
Prostate	12:14416918	rs10845938-G	GNAI2P1 - RPL30P11	29892016	1.06	1e-12	1	0	0	G	0.98	4.9.E-01	no	G	1.05	7.3.E-04	yes
Prostate	12:49676010	rs10875943-C	TUBA1C - TROAP-AS1	21743467	1.07	7e-12	1	0	0	C	1.1	1.8.E-03	yes	C	1.09	8.2.E-07	yes
Prostate	12:53273904	rs902774-A	KRT78 - RPL7P41	21743057	1.17	5e-09	1	0	0	A	0.87	5.8.E-03	no	A	1.12	5.9.E-08	yes
Prostate	12:65012824	rs7968403-T	RASSF3	29892016	1.06	3e-12	1	0	0	C	0.94	3.0.E-02	yes	C	0.95	9.8.E-04	yes
Prostate	12:90156377	rs4842687-A	RNU6-148P - NA	31562322	1.14	6e-12	0	1	0	A	1.08	2.9.E-03	yes	A	1.06	2.6.E-04	yes
Prostate	12:102446675	rs77121786-G	WASHC3	33398198	1.05	1e-08	1	1	1	G	1.07	2.8.E-02	yes	G	1.06	2.6.E-03	yes
Prostate	12:114685571	rs1270884-A	LINC02459 - NA	23535732	1.07	7e-11	1	0	0	G	0.91	1.1.E-03	yes	G	0.95	9.8.E-04	yes
Prostate	12:133067989	rs7295014-G	FBRSL1	29892016	1.05	1e-09	1	0	0	A	0.96	2.7.E-01	no	A	0.93	1.5.E-05	yes
Prostate	13:51076440	rs1327653-T	DLEU1	33398198	1.04	1e-08	1	1	1	T	1.12	3.4.E-04	yes	T	1.04	1.0.E-02	yes
Prostate	13:73716861	rs7489409-C	RNU6-66P - RNU4-10P	33398198	1.09	4e-24	1	1	1	T	0.86	2.4.E-10	yes	T	0.92	5.6.E-06	yes
Prostate	14:37136194	rs6571758-G	PAX9	33398198	1.06	3e-19	1	1	1	G	1.05	4.1.E-02	yes	G	1.04	2.0.E-02	yes
Prostate	14:38144592	rs11849126-G	TTC6	33398198	1.04	2e-08	1	1	1	A	0.92	1.3.E-02	yes	A	0.97	8.9.E-02	no
Prostate	14:61106699	rs8005621-G	SALRNA1	33398198	1.07	6e-12	1	1	1	A	0.93	2.0.E-02	yes	A	0.93	3.0.E-03	yes
Prostate	14:69134264	rs767127-G	RAD51B	33398198	1.05	5e-14	1	1	1	G	1.07	5.3.E-02	no	G	1.06	2.4.E-04	yes
Prostate	14:70756333	rs17565772-G	ADAM21P1 - COX16	33398198	1.04	6e-10	1	1	1	G	1.03	2.6.E-01	no	G	1.07	9.7.E-06	yes
Prostate	15:40965044	rs11561564-G	KNL1 - RAD51-AS1	33398198	1.07	1e-12	1	1	1	G	1.04	1.1.E-01	no	G	1.06	8.1.E-03	yes
Prostate	15:66942093	rs8023793-A	LINC01169	31562322	1.11	3e-11	0	1	0	A	1.1	2.2.E-05	yes	A	1.03	7.2.E-02	no
Prostate	16:54678305	rs13380763-C	LINC02183 - NA	33398198	1.06	2e-09	1	1	1	T	0.91	5.8.E-02	no	T	0.94	1.9.E-03	yes
Prostate	16:57653533	rs11859370-T	ADGRG1	29892016	1.13	2e-10	1	0	0	G	0.94	1.2.E-01	no	G	0.94	7.9.E-02	no
Prostate	16:71691329	rs12051443-A	PHLPP2	25217961	1.06	3e-08	1	1	1	A	1.03	2.7.E-01	no	A	1.01	3.8.E-01	no
Prostate	16:82166181	rs8052913-C	MTCYBP28 - MPHOSPH6	33398198	1.04	4e-10	1	1	1	T	0.97	2.7.E-01	no	T	0.96	6.3.E-03	yes
Prostate	17:618965	rs684232-G	VPS53, VPS53	23535732	1.1	5e-15	1	0	0	C	1.06	5.5.E-03	yes	C	1.08	2.2.E-07	yes
Prostate	17:12580733	rs115950603-T	MYOCD-AS1, MYOCD	34594039	1.16	9e-10	1	1	0	T	1.19	2.9.E-02	yes	T	1.09	2.8.E-04	yes
Prostate	17:30092898	rs4795646-G	GPR160P2 - COPRS	33398198	1.06	2e-11	1	1	1	A	0.97	2.1.E-01	no	A	0.97	8.2.E-02	no
Prostate	17:36101586	rs8064454-C	HNF1B, HNF1B	25939597	1.24	8e-29	1	0	0	C	1.38	1.0.E-38	yes	C	1.22	3.0.E-41	yes
Prostate	17:46780497	rs4793976-G	LINC02086	34012061	1.26	1e-08	1	0	0	C	1.11	1.5.E-03	yes	C	1.04	3.3.E-02	yes
Prostate	17:56426027	rs12938538-T	TSPOAP1-AS1, SUPT4H1	33398198	1.04	9e-09	1	1	1	C	1	8.7.E-01	no	C	0.97	8.0.E-02	no
Prostate	17:69110923	rs7217073-A	CASC17	32887889	1.16	5e-25	1	0	0	G	0.93	4.6.E-03	yes	G	0.87	3.2.E-22	yes
Prostate	18:51771322	rs8089411-C	MBD2 - POLI	33398198	1.04	7e-10	1	1	1	C	1.09	1.1.E-03	yes	C	1.02	3.1.E-01	no
Prostate	18:56746315	rs12956892-T	OACYLP - SEC11C	29892016	1.05	8e-09	1	0	0	T	1.05	3.0.E-02	yes	T	1.01	5.4.E-01	no
Prostate	18:73035513	rs11876000-T	TSHZ1 - SMIM21	33398198	1.04	5e-09	1	1	1	G	0.99	6.6.E-01	no	G	0.96	4.5.E-03	yes
Prostate	18:76770820	rs9959454-A	SALL3 - ATP9B	33398198	1.07	5e-21	1	1	1	G	0.98	4.0.E-01	no	G	0.95	9.2.E-04	yes
Prostate	19:17228554	rs10412482-C	MYO9B	33398198	1.05	2e-12	1	1	1	T	0.97	1.6.E-01	no	T	0.93	1.2.E-05	yes
Prostate	19:32168343	rs17501397-C	RNA5SP471 - NA	33398198	1.08	3e-08	1	1	1	T	0.91	1.9.E-01	no	T	0.96	9.0.E-02	no
Prostate	19:38738130	rs4802297-C	SPINT2	34594039	0.89	3e-22	1	1	0	C	0.9	2.8.E-05	yes	C	0.89	4.2.E-14	yes
Prostate	19:41985931	rs11673591-T	PCAT19	33398198	1.08	1e-22	1	1	1	T	1.03	3.2.E-01	no	T	1.08	7.2.E-06	yes
Prostate	19:51364269	rs2569735-G	KLK3 - KLK2	34594039	1.2	1e-34	1	1	0	G	1.16	7.9.E-11	yes	G	1.22	3.7.E-20	yes
Prostate	19:54797848	rs103294-C	MIR4752 - LILRA5	23023329	1.28	5e-16	0	1	0	T	0.99	7.8.E-01	no	T	1.01	5.7.E-01	no
Prostate	20:34006970	rs6141551-C	UQCC1 - GDF5-AS1	33398198	1.04	3e-09	1	1	1	C	1.07	1.4.E-02	yes	C	1.05	3.3.E-03	yes
Prostate	20:49548807	rs73909841-T	ADNP-AS1	33398198	1.11	5e-16	1	1	1	C	0.87	5.0.E-03	yes	C	0.93	6.6.E-03	yes
Prostate	20:52464719	rs6126986-C	NA - SUMO1P1	33398198	1.06	5e-16	1	1	1	T	0.97	1.6.E-01	no	T	0.95	5.4.E-04	yes
Prostate	20:61015611	rs2427345-G	RBBP8NL - GATA5	23535732	1.06	4e-08	1	0	0	T	1	9.4.E-01	no	T	0.98	1.2.E-01	no
Prostate	20:62362563	rs6062509-A	ZGPAT	23535732	1.12	4e-16	1	0	0	T	1.08	5.3.E-04	yes	T	1.05	2.1.E-03	yes
Prostate	21:16371102	rs1997577-T	NRIP1	32514122	0.88	2e-09	0	1	0	T	0.88	1.8.E-07	yes	T	1.02	4.2.E-01	no
Prostate	21:17661418	rs2823739-G	MIR99AHG	34594039	0.84	1e-08	0	1	0	G	0.85	1.4.E-06	yes	G	1.03	3.6.E-01	no
Prostate	21:40296411	rs11701433-C	RPSAP64 - LINC01700	33398198	1.04	1e-08	1	1	1	T	0.98	3.2.E-01	no	T	0.98	1.9.E-01	no
Prostate	21:42901421	rs1041449-G	TMPRSS2	25217961	1.06	3e-08	1	1	1	G	1.02	5.9.E-01	no	G	1.05	2.6.E-03	yes
Prostate	22:19749525	rs1978060-G	TBX1	33398198	1.05	4e-14	1	1	1	G	1.07	1.1.E-02	yes	G	1.03	4.7.E-02	yes
Prostate	22:39138332	rs138708-G	SUN2	31562322	1.2	1e-15	0	1	0	A	0.86	2.3.E-06	yes	A	0.88	1.5.E-02	yes
Prostate	22:40471188	rs58133635-T	TNRC6B	29892016	1.07	5e-12	1	0	0	T	1.02	7.3.E-01	no	T	1.06	1.3.E-03	yes
Prostate	22:43500212	rs5759167-G	TTLL1 - BIK	25939597	1.18	1e-16	1	0	0	T	0.93	5.2.E-03	yes	T	0.88	2.5.E-19	yes
Prostate	22:45698149	rs9615099-T	UPK3A - FAM118A	33398198	1.04	1e-08	1	1	1	A	0.97	1.9.E-01	no	A	0.98	2.0.E-01	no

## Sheet: Supplementary Data 4
Supplementary Data 4. Summary of the breast and prostate cancer large-scale meta-analysis.
Cancer type	Sample size		λGC	GWAS loci	Novel loci	Additional loci
	Case	Control
Breast	163834	484912	1.273	183	29	11
Prostate	103222	378858	1.212	177	21	15
Breast/Prostate	267056	863770	1.308	218	8	7

## Sheet: Supplementary Data 5
Supplementary Data 5. Genome-wide significant loci from the breast and prostate cancer large-scale meta-analysis.
OR; odds ratio. All statistical tests are two-sided and not adjusted for multiple comparisons.
Cancer type	Variant	rsID	OR	P
Breast	1:10566215_A_G	rs616488	0.94	1.3e-29
Breast	1:17718750_C_T	rs12737852	0.96	9.8e-14
Breast	1:18807339_T_C	rs2992756	0.95	2.8e-20
Breast	1:42089471_T_C	rs10749837	1.03	1.7e-10
Breast	1:46600917_A_G	rs1707302	1.03	1.3e-10
Breast	1:51463907_G_GA	rs144880110	1.04	2.1e-11
Breast	1:88428199_C_A	rs2151842	0.96	3.3e-11
Breast	1:100879914_C_T	rs12568038	1.03	4.1e-08
Breast	1:114431463_G_A	rs7547478	1.04	6.5e-10
Breast	1:118222194_A_G	rs7518241	1.04	5.1e-12
Breast	1:121280613_A_G	rs11249433	1.1	1.9e-71
Breast	1:149906413_T_C	rs11205303	1.05	7.7e-21
Breast	1:155148781_G_A	rs4971059	1.04	8.5e-16
Breast	1:168086743_C_T	rs4657734	0.97	3.3e-08
Breast	1:203801249_T_C	rs59867004	1.05	6.8e-16
Breast	1:208126139_A_T	rs11579778	0.97	1e-10
Breast	1:217220574_G_A	rs11117758	0.96	6.2e-09
Breast	1:242047847_A_G	rs4149991	1.05	4.1e-10
Breast	2:10092373_C_T	rs73913927	1.04	1.7e-10
Breast	2:19310918_G_T	rs11684853	0.96	1.4e-15
Breast	2:25473311_G_A	rs13427672	1.04	2.7e-16
Breast	2:67879013_G_C	rs1367473	0.97	1.2e-08
Breast	2:69392128_G_A	rs4602255	1.03	1.8e-10
Breast	2:102315933_A_T	rs6543087	1.03	4.8e-09
Breast	2:111868604_A_C	rs73954922	1.08	9.1e-14
Breast	2:121244272_T_C	rs12711947	1.1	5.2e-32
Breast	2:172974566_C_G	rs17726078	0.96	1.3e-16
Breast	2:174210908_C_G	rs2010610	1.05	3.9e-14
Breast	2:187807952_G_A	rs4563188	1.03	1.1e-09
Breast	2:202170655_T_C	rs10200279	0.94	3.9e-31
Breast	2:217920769_G_T	rs4442975	0.88	1.7e-146
Breast	2:227243909_T_C	rs7574670	0.96	7.8e-13
Breast	3:4742251_A_G	rs6762558	1.05	7.6e-18
Breast	3:16771753_G_A	rs9868094	1.04	1.5e-12
Breast	3:27353716_C_A	rs552647	1.11	4.6e-92
Breast	3:30684175_G_A	rs58601830	1.05	2.1e-17
Breast	3:46888198_T_C	rs56387622	0.91	1.3e-26
Breast	3:63941697_T_G	rs3821902	1.06	1.5e-15
Breast	3:99723580_G_T	rs9833888	1.05	1.1e-14
Breast	3:141142691_G_A	rs6440006	1.05	2.6e-21
Breast	3:150473606_A_T	rs60538652	0.91	2.4e-12
Breast	3:156521438_C_CAG	rs5853769	1.03	1.4e-10
Breast	3:172274155_C_T	rs62282635	1.04	3.9e-13
Breast	3:178989187_A_G	rs13101105	0.97	9.3e-09
Breast	4:38816338_A_C	rs6815814	1.05	2.2e-17
Breast	4:48049654_T_C	rs906487	0.97	5.1e-10
Breast	4:53912593_G_C	rs12506630	0.97	9.9e-10
Breast	4:84381497_T_G	rs13142756	0.97	2.3e-11
Breast	4:89243818_C_T	rs10022462	1.03	4.3e-10
Breast	4:106356761_C_A	rs77928427	1.04	2.6e-12
Breast	4:126598111_A_G	rs10434043	0.97	2.6e-09
Breast	4:151259617_T_C	rs7653994	1.03	3.4e-08
Breast	4:175828036_T_C	rs7697216	1.11	2e-42
Breast	4:186558860_A_G	rs3816807	1.03	2e-08
Breast	5:1295349_A_G	rs2853669	0.94	5.1e-31
Breast	5:16228197_A_G	rs12652713	0.96	8.1e-18
Breast	5:32581186_G_A	rs12519859	1.03	6.9e-10
Breast	5:44706498_A_G	rs10941679	1.14	1.3e-116
Breast	5:50256207_G_A	rs6870880	0.96	1.7e-12
Breast	5:56053723_A_T	rs62355902	1.17	5.9e-130
Breast	5:58184061_T_C	rs10472076	1.03	3.3e-10
Breast	5:67431598_T_A	rs897317	1.03	2.6e-10
Breast	5:81508792_G_C	rs2059891	1.05	5.2e-18
Breast	5:90780467_T_A	rs186717	0.94	2.2e-19
Breast	5:111215352_G_A	rs6594555	1.03	2.9e-08
Breast	5:122676161_G_A	rs4836002	1.08	3.1e-09
Breast	5:131797578_T_C	rs2522051	0.96	8.7e-14
Breast	5:158227898_G_A	rs12332693	0.93	7e-42
Breast	5:169569576_G_A	rs56234354	1.04	6e-10
Breast	6:7231843_G_A	rs9379084	1.05	1.4e-09
Breast	6:13713366_G_C	rs418053	0.95	2e-21
Breast	6:16399557_C_T	rs3819405	0.97	1.2e-10
Breast	6:20643752_A_G	rs2328531	0.97	4.1e-09
Breast	6:21903533_T_C	rs7760611	1.03	7.3e-11
Breast	6:28984635_G_GC	rs9280534	1.03	2.1e-08
Breast	6:36648816_A_T	rs3176336	1.03	2.6e-09
Breast	6:82254932_A_G	rs9361840	1.06	1.4e-23
Breast	6:122720778_C_A	rs45504694	1.06	3.6e-12
Breast	6:130349119_C_T	rs6569648	1.05	2.4e-14
Breast	6:149595505_T_C	rs2121348	0.95	8.4e-16
Breast	6:151949806_A_C	rs6913578	1.11	6e-77
Breast	6:168254035_C_G	rs9455914	0.95	4.2e-08
Breast	6:170334502_C_T	rs2172905	0.97	7.1e-09
Breast	7:21940960_A_G	rs7971	0.97	8.9e-09
Breast	7:91588194_T_C	rs7781597	1.04	2.9e-15
Breast	7:94113799_T_C	rs17268829	1.05	5.7e-16
Breast	7:98005462_G_A	rs2107718	0.96	3.9e-10
Breast	7:101551704_G_A	rs7796917	0.95	3.8e-12
Breast	7:130674481_G_A	rs68056147	1.06	2.6e-23
Breast	7:139942304_G_A	rs11977670	1.05	6e-24
Breast	7:144074929_G_A	rs720475	0.96	3.5e-14
Breast	7:150542611_A_AT	rs150149364	0.96	3.2e-09
Breast	8:17817553_G_T	rs17635381	1.04	3.2e-09
Breast	8:23671452_C_G	rs310298	1.03	2.8e-10
Breast	8:25831778_C_T	rs13256025	1.04	1.1e-10
Breast	8:29507094_T_C	rs7463114	0.94	4e-29
Breast	8:36849946_C_G	rs4286946	0.92	2.2e-36
Breast	8:76230301_G_T	rs6472903	1.09	1.3e-34
Breast	8:101329134_G_C	rs2849506	0.97	4e-08
Breast	8:102475114_G_A	rs1264590	0.95	8e-18
Breast	8:106362221_A_G	rs35033904	0.95	5.6e-14
Breast	8:117209548_A_G	rs13267382	0.97	5e-11
Breast	8:124610166_G_A	rs58847541	1.07	2.3e-19
Breast	8:128372172_A_G	rs10096351	1.1	6.9e-85
Breast	9:22014137_C_G	rs10811641	0.95	3.5e-27
Breast	9:32455262_T_C	rs7045087	0.97	1.6e-08
Breast	9:106856793_G_C	rs4742903	1.04	2.2e-12
Breast	9:110886840_C_T	rs548980	1.11	6.7e-86
Breast	9:119345083_C_T	rs7856625	1.05	1.7e-18
Breast	9:129396434_G_A	rs10760444	0.96	6.2e-14
Breast	9:136149711_A_T	rs115478735	1.04	2.2e-10
Breast	10:5794652_A_G	rs55910451	1.04	3.1e-09
Breast	10:9107439_T_TA	rs5783095	1.06	5.5e-15
Breast	10:21822856_A_G	rs10828247	1.06	1.4e-31
Breast	10:27336297_A_C	rs6482591	1.04	1.5e-08
Breast	10:53676045_T_C	rs4935290	0.97	2e-08
Breast	10:64278682_G_A	rs10995190	0.89	7.7e-60
Breast	10:80852378_A_G	rs1268974	0.93	5e-48
Breast	10:112544063_A_C	rs7898438	0.97	3e-08
Breast	10:115150271_C_T	rs568110	1.06	2.2e-19
Breast	10:121199365_T_C	rs1109489	0.97	3.9e-08
Breast	10:123332352_A_G	rs4237533	1.19	2.4e-256
Breast	11:803017_A_G	rs6597981	1.04	3.3e-18
Breast	11:1891284_T_A	rs688601	0.93	1.1e-52
Breast	11:44368892_G_A	rs10838267	1.03	6.6e-09
Breast	11:50473174_C_T	rs1522925	1.04	1.1e-08
Breast	11:55004998_A_G	rs11603675	0.95	3.6e-08
Breast	11:61908440_T_C	rs2277283	1.03	2.7e-08
Breast	11:65553492_C_A	rs12287832	1.06	4.4e-17
Breast	11:69301373_G_T	rs615029	1.17	5.4e-113
Breast	11:111623088_T_A	rs4936675	0.97	3.9e-10
Breast	11:122961623_G_A	rs7123187	0.97	2.2e-08
Breast	11:129461016_A_G	rs11822830	1.05	2.4e-23
Breast	12:14413931_G_C	rs12422552	1.06	3.3e-23
Breast	12:28174817_C_T	rs7297051	0.89	1.3e-86
Breast	12:69181478_G_A	rs7304105	0.96	4.2e-10
Breast	12:84998818_T_A	rs7295334	1.03	1e-09
Breast	12:96027759_A_G	rs17356907	0.91	1.6e-66
Breast	12:102965986_C_A	rs78693353	0.92	2.5e-10
Breast	12:115835798_G_A	rs2464264	0.92	3.8e-57
Breast	13:51095908_G_A	rs9562987	0.97	6.7e-10
Breast	13:73812537_A_G	rs9543285	1.04	1e-15
Breast	14:35542146_G_A	rs9671773	0.97	6.6e-10
Breast	14:37136545_C_A	rs7149262	0.93	3.2e-31
Breast	14:68979835_T_C	rs11624333	0.91	2e-61
Breast	14:77517786_G_A	rs75004998	0.97	4e-09
Breast	14:91841069_A_G	rs941764	1.05	1.7e-20
Breast	14:93112102_T_C	rs11160085	0.96	3e-15
Breast	14:105213978_T_G	rs4983544	1.04	8.4e-12
Breast	15:75750383_T_C	rs8035987	0.97	1.1e-09
Breast	15:91506637_T_C	rs8037137	0.93	2.6e-22
Breast	16:52574343_G_A	rs35850695	1.24	<1eE-300
Breast	16:53809123_C_T	rs55872725	0.94	4.2e-36
Breast	16:56420987_A_G	rs2432539	0.97	1.8e-08
Breast	16:80650805_A_G	rs13329835	1.08	2e-36
Breast	16:87091139_G_A	rs72813954	0.96	3.2e-10
Breast	17:7351836_A_G	rs12452047	1.04	2.4e-08
Breast	17:11898830_T_C	rs113816985	1.03	1.2e-08
Breast	17:29211667_G_A	rs7223535	0.95	4.5e-17
Breast	17:44057595_G_A	rs3785884	0.96	9.9e-12
Breast	17:53184949_T_C	rs244373	1.07	8.3e-35
Breast	17:57849456_G_A	rs2482455	0.97	2.2e-08
Breast	17:70408871_C_G	rs4793442	0.97	2.8e-10
Breast	17:77768654_C_A	rs4889891	0.96	1.9e-13
Breast	18:13252862_C_G	rs4797754	1.03	6.3e-09
Breast	18:20627691_G_A	rs9675999	0.97	1.9e-09
Breast	18:24500616_T_C	rs232320	0.94	4.1e-32
Breast	18:29990368_T_C	rs72933507	0.92	1.3e-13
Breast	18:42889017_C_G	rs11082442	0.95	3.1e-20
Breast	19:13951830_G_A	rs1531212	0.96	2.4e-11
Breast	19:17396942_C_T	rs748850	0.97	1.6e-10
Breast	19:18533642_T_C	rs7258465	0.94	3.9e-33
Breast	19:44283031_T_C	rs56681946	1.06	8.8e-26
Breast	19:46182304_T_A	rs10423928	1.05	2.1e-13
Breast	20:48940627_A_T	rs6020446	1.04	6.4e-11
Breast	20:52296849_G_A	rs13039563	1.04	2.8e-10
Breast	21:16574455_C_A	rs2403907	0.93	2.7e-46
Breast	21:47790235_G_A	rs3788261	1.04	1.8e-09
Breast	22:19766137_C_T	rs9798754	0.97	6.2e-10
Breast	22:29230791_A_G	rs2157374	1.04	3.2e-17
Breast	22:40992235_A_C	rs73169058	1.11	7.2e-45
Breast	22:43141093_G_C	rs4820477	1.03	1.1e-08
Breast	22:46324473_C_A	rs56092335	1.04	3.9e-10
Prostate	1:10616505_C_A	rs17035305	0.96	3.3e-09
Prostate	1:16379008_C_T	rs2050522	0.95	3.8e-09
Prostate	1:46818452_A_G	rs17413701	1.04	2.7e-08
Prostate	1:88226329_G_C	rs35214987	0.95	8.3e-15
Prostate	1:111194279_A_G	rs2797538	1.04	1.4e-10
Prostate	1:150940625_T_G	rs267738	1.07	3e-18
Prostate	1:153923276_C_T	rs10127983	1.07	3.1e-22
Prostate	1:179897070_A_C	rs507603	0.95	3.5e-10
Prostate	1:183036655_G_A	rs10911217	1.04	1.7e-08
Prostate	1:184068508_C_A	rs971572	0.96	4.5e-09
Prostate	1:199887817_A_G	rs12042995	0.92	3.1e-08
Prostate	1:204518842_C_A	rs4245739	1.1	5.2e-34
Prostate	1:205739266_C_T	rs708723	0.96	6e-13
Prostate	2:8597888_G_C	rs10190752	1.05	4.1e-12
Prostate	2:10741350_T_C	rs11683148	0.94	1.7e-20
Prostate	2:16024757_T_G	rs12611818	0.96	1.7e-09
Prostate	2:20878105_A_G	rs9306894	1.09	1e-36
Prostate	2:37885860_T_C	rs6709621	0.96	3.8e-08
Prostate	2:43637998_A_G	rs7591218	0.91	1.5e-41
Prostate	2:58354971_G_A	rs3771213	1.04	1.6e-09
Prostate	2:63277843_C_G	rs58235267	1.12	9.5e-76
Prostate	2:66720838_C_A	rs11897070	1.11	2.7e-09
Prostate	2:85773061_A_G	rs12473819	0.92	8e-37
Prostate	2:111896243_A_G	rs17041869	1.08	1.2e-14
Prostate	2:121103903_T_G	rs11900747	1.09	8e-13
Prostate	2:173303031_A_G	rs28485589	0.8	1.2e-65
Prostate	2:202127947_A_C	rs6435074	1.04	3.1e-09
Prostate	2:233520254_A_T	rs13395911	0.97	4.1e-08
Prostate	2:238395479_T_A	rs58057291	1.07	1.1e-18
Prostate	2:242157241_G_A	rs76832527	1.1	3.9e-28
Prostate	3:18763543_T_G	rs4269101	1.04	5.1e-10
Prostate	3:23155128_T_C	rs9872872	1.06	4.4e-13
Prostate	3:64910158_A_G	rs1523455	0.94	1.4e-08
Prostate	3:70795054_T_C	rs12635679	0.96	1.9e-10
Prostate	3:87185759_G_C	rs17023964	0.9	1.9e-66
Prostate	3:106962521_C_G	rs1283104	1.05	1.1e-13
Prostate	3:113300183_A_T	rs2271494	0.92	3.7e-37
Prostate	3:127898501_A_C	rs2811476	1.1	8.3e-45
Prostate	3:131899812_T_C	rs6792708	1.05	1.9e-10
Prostate	3:137605747_A_G	rs4411833	1.04	2.5e-08
Prostate	3:141147414_T_C	rs7650602	1.04	4.3e-12
Prostate	3:151994174_A_C	rs13072540	1.04	6.2e-09
Prostate	3:170074517_G_C	rs78416326	0.84	5.6e-101
Prostate	3:172379603_C_T	rs9836594	1.04	2.2e-09
Prostate	4:74349158_G_A	rs1894292	0.95	4.6e-18
Prostate	4:95544718_A_G	rs6853490	1.09	9.4e-39
Prostate	4:106065308_C_G	rs10007915	0.89	1.7e-65
Prostate	4:140942747_C_T	rs1521493	0.96	2.7e-10
Prostate	4:170077789_A_G	rs10518039	0.96	4.6e-09
Prostate	5:1279790_C_T	rs10069690	0.88	2e-68
Prostate	5:44392142_G_A	rs1482680	0.95	1e-12
Prostate	5:133848688_G_T	rs11242218	1.06	5.9e-18
Prostate	5:172959030_A_C	rs9686557	1.04	9.1e-11
Prostate	5:177683905_G_A	rs61739424	0.91	6e-09
Prostate	6:1680806_C_T	rs1962432	0.96	1.8e-11
Prostate	6:11217843_G_A	rs2018334	0.95	1.2e-13
Prostate	6:21325287_A_G	rs7773741	0.94	8.2e-16
Prostate	6:31233570_C_T	rs2248885	0.94	2.5e-21
Prostate	6:41538545_T_C	rs913074	1.1	3.2e-41
Prostate	6:43694598_T_C	rs4711748	0.96	1.6e-08
Prostate	6:76495882_A_G	rs9443189	0.95	3.3e-10
Prostate	6:109287209_T_A	rs6941125	1.07	2.4e-14
Prostate	6:117206395_G_A	rs339326	0.9	3.9e-52
Prostate	6:130389940_G_A	rs4364506	0.95	9e-10
Prostate	6:134300641_C_T	rs6919121	1.04	3.7e-10
Prostate	6:153445965_C_A	rs9371676	0.93	1.7e-29
Prostate	6:160581543_T_TG	rs4646284	1.19	9e-142
Prostate	7:1917035_C_G	rs71523281	1.04	1.4e-09
Prostate	7:20999211_C_A	rs9655205	0.91	1.9e-33
Prostate	7:27976563_G_A	rs10486567	0.87	1.3e-73
Prostate	7:40877473_A_G	rs12701838	0.94	1.4e-16
Prostate	7:47445641_A_G	rs700755	0.95	1e-15
Prostate	7:97816638_G_C	rs6465658	0.91	4.3e-52
Prostate	7:116910650_G_A	rs12706147	0.96	2.8e-08
Prostate	7:139366112_C_T	rs9690885	1.05	4e-08
Prostate	8:8519770_A_T	rs62492901	1.08	4.6e-09
Prostate	8:23533623_C_T	rs11135766	0.87	1.6e-114
Prostate	8:25892142_C_T	rs11135910	1.08	8.2e-16
Prostate	8:109156024_C_T	rs7841442	0.95	3e-13
Prostate	8:128541093_C_T	rs4242386	0.72	2.2e-289
Prostate	9:6253301_T_C	rs1113573	1.04	4.1e-08
Prostate	9:19064129_G_C	rs13287517	1.05	6.1e-16
Prostate	9:22041998_C_G	rs17694493	1.07	2.5e-12
Prostate	9:33931398_G_A	rs307645	1.04	9.7e-12
Prostate	9:110146489_G_A	rs10978820	1.07	2.7e-19
Prostate	9:130430116_A_G	rs2241167	0.96	6.9e-10
Prostate	9:132583929_C_T	rs34429226	1.06	8.4e-15
Prostate	10:5727202_C_T	rs7091641	0.96	5.1e-10
Prostate	10:45558740_T_C	rs113366972	0.91	4.7e-12
Prostate	10:47552058_A_C	rs34103437	1.09	2.2e-17
Prostate	10:51522276_C_G	rs7077830	1.15	2.1e-110
Prostate	10:80240493_G_A	rs60101611	0.91	1.5e-13
Prostate	10:90195149_C_T	rs1935581	0.96	4.7e-09
Prostate	10:104421679_G_C	rs12570611	0.94	1.1e-20
Prostate	10:105682296_C_T	rs11813268	1.05	7.5e-10
Prostate	10:114715598_G_A	rs2104598	1.04	3.3e-11
Prostate	10:122796182_G_C	rs1004934	1.06	1.4e-19
Prostate	10:126697210_T_C	rs7077275	1.06	5.4e-16
Prostate	11:2232042_C_T	rs6579000	0.85	1.3e-99
Prostate	11:7547587_G_A	rs61890184	1.07	2.3e-13
Prostate	11:47461693_G_A	rs7103835	1.04	8.8e-10
Prostate	11:58925860_A_G	rs17153415	1.05	6e-09
Prostate	11:61908440_T_C	rs2277283	1.06	3.1e-16
Prostate	11:67372946_G_A	rs12794995	1.04	2.5e-08
Prostate	11:68985583_C_T	rs7929962	1.17	1.7e-134
Prostate	11:76212206_C_T	rs7951867	0.95	3.7e-16
Prostate	11:102396607_T_C	rs12285347	0.92	1.2e-32
Prostate	11:108254454_G_C	rs111559044	1.09	1.6e-08
Prostate	11:111594077_T_C	rs564601	0.96	2.3e-09
Prostate	11:113807181_G_A	rs11214775	0.94	5.6e-18
Prostate	11:134278010_G_T	rs113328990	1.07	3.2e-12
Prostate	12:12871099_T_G	rs2066827	0.95	3.7e-10
Prostate	12:14416918_A_G	rs10845938	1.05	6.1e-15
Prostate	12:49676010_T_C	rs10875943	1.08	2.5e-25
Prostate	12:53275746_T_C	rs17689987	1.13	1.7e-43
Prostate	12:65012824_T_C	rs7968403	0.94	1.2e-19
Prostate	12:90192866_A_G	rs4842503	1.06	5.6e-18
Prostate	12:102424383_A_T	rs17528053	1.05	5.4e-09
Prostate	12:109994870_A_T	rs9593	0.96	2.6e-08
Prostate	12:114678318_T_C	rs2555013	0.93	1e-29
Prostate	12:133067473_G_A	rs28435470	0.94	1.8e-18
Prostate	13:51129481_G_GT	rs35073217	0.96	7.7e-10
Prostate	13:73719777_T_C	rs9543236	0.92	3.1e-24
Prostate	14:37138294_G_C	rs11629412	1.05	6.5e-16
Prostate	14:53424058_G_C	rs62003550	0.91	2e-25
Prostate	14:61159664_C_T	rs34815163	0.96	4.9e-08
Prostate	14:69126744_T_C	rs7141529	1.05	1.8e-16
Prostate	14:70756333_A_G	rs17565772	1.05	1.1e-13
Prostate	15:40939652_G_A	rs8041443	1.06	2e-10
Prostate	15:66705043_G_A	rs80326387	1.06	6.9e-15
Prostate	15:70669660_G_A	rs34271052	0.96	1e-08
Prostate	15:91505779_G_C	rs79548680	0.95	1.3e-08
Prostate	15:99196011_G_A	rs2002389	1.04	1.5e-08
Prostate	16:4934549_G_A	rs1049208	1.05	1.7e-11
Prostate	16:54683802_T_C	rs3893264	0.95	4.1e-11
Prostate	16:57693055_C_T	rs16958674	0.95	7.6e-14
Prostate	16:68663830_A_G	rs56170216	1.04	3.9e-09
Prostate	16:79852853_C_A	rs9924645	1.05	2.3e-09
Prostate	16:82201898_C_A	rs11645286	0.95	5.5e-12
Prostate	17:618965_T_C	rs684232	1.08	5.5e-36
Prostate	17:7903713_A_G	rs34743339	1.09	4.1e-15
Prostate	17:12585459_G_A	rs72811270	1.06	1e-08
Prostate	17:17728983_A_G	rs11078399	0.96	1.8e-08
Prostate	17:30098692_A_G	rs117487556	0.95	1.5e-12
Prostate	17:36103565_G_A	rs11263763	1.23	8.3e-236
Prostate	17:44195432_C_T	rs57240476	1.09	1.6e-08
Prostate	17:46824674_G_A	rs79917357	1.07	1.7e-14
Prostate	17:56456120_G_A	rs2680708	0.96	1.9e-08
Prostate	17:69115358_A_G	rs9911515	0.86	2.4e-118
Prostate	18:45347155_T_C	rs1623734	1.04	9.4e-11
Prostate	18:51830294_C_T	rs12955457	1.04	2.5e-11
Prostate	18:53179419_C_G	rs72932708	1.05	1.7e-08
Prostate	18:56746315_G_T	rs12956892	1.04	2.2e-10
Prostate	18:60988146_G_A	rs62098660	0.96	2.4e-12
Prostate	18:73036165_T_C	rs10460109	0.96	5.7e-09
Prostate	18:74553965_T_G	rs9958878	1.04	2.7e-09
Prostate	18:76770820_A_G	rs9959454	0.93	1.1e-24
Prostate	19:17225128_G_A	rs10421727	0.95	2.8e-15
Prostate	19:32168343_C_T	rs17501397	0.93	1.3e-08
Prostate	19:38743962_A_G	rs12976534	0.9	7.6e-63
Prostate	19:41985931_A_T	rs11673591	1.09	9.5e-33
Prostate	19:50082587_G_A	rs67546213	1.06	2.3e-10
Prostate	19:51364269_A_G	rs2569735	1.18	2.2e-82
Prostate	20:25591477_C_T	rs73597824	0.96	3.2e-08
Prostate	20:31345840_G_A	rs1007123	0.96	1.3e-09
Prostate	20:33915571_A_G	rs2425061	0.96	7e-10
Prostate	20:49563100_G_A	rs7274624	0.88	3.3e-18
Prostate	20:52465049_T_C	rs720387	0.94	3.9e-19
Prostate	20:61001851_G_C	rs6121589	0.95	6.6e-12
Prostate	20:62374389_C_T	rs1058319	0.89	1.4e-37
Prostate	21:40289167_T_G	rs2836750	0.96	3e-08
Prostate	21:42902308_A_G	rs73903411	1.05	1.3e-12
Prostate	21:45355833_C_T	rs9637177	0.96	1.5e-11
Prostate	22:19749525_A_G	rs1978060	1.05	3e-15
Prostate	22:38871891_G_A	rs138426	1.13	3.4e-13
Prostate	22:40495473_C_T	rs6001762	1.07	4.5e-16
Prostate	22:43500212_G_T	rs5759167	0.88	1.1e-91
Breast/Prostate	1:10569258_G_A	rs2480785	0.95	5.7e-35
Breast/Prostate	1:17718750_C_T	rs12737852	0.97	2.7e-10
Breast/Prostate	1:18807339_T_C	rs2992756	0.97	9.8e-14
Breast/Prostate	1:44520070_A_G	rs11210947	0.98	2.3e-08
Breast/Prostate	1:46818452_A_G	rs17413701	1.03	1.6e-12
Breast/Prostate	1:51463907_G_GA	rs144880110	1.04	3e-17
Breast/Prostate	1:88226329_G_C	rs35214987	0.97	8.3e-15
Breast/Prostate	1:114266546_G_GA	rs200035085	0.96	4.2e-10
Breast/Prostate	1:118221678_A_G	rs10923383	1.03	3.4e-08
Breast/Prostate	1:121280613_A_G	rs11249433	1.06	1.5e-43
Breast/Prostate	1:145674149_T_A	rs35687015	0.98	4.3e-09
Breast/Prostate	1:150954671_G_A	rs607518	1.04	3.9e-17
Breast/Prostate	1:155148781_G_A	rs4971059	1.04	4.8e-18
Breast/Prostate	1:203801249_T_C	rs59867004	1.03	6.1e-13
Breast/Prostate	1:208133887_A_T	rs11118961	0.98	8e-09
Breast/Prostate	2:615627_C_T	rs7559547	0.97	1.7e-08
Breast/Prostate	2:10092373_C_T	rs73913927	1.04	1.2e-16
Breast/Prostate	2:16024757_T_G	rs12611818	0.97	5.9e-12
Breast/Prostate	2:19310918_G_T	rs11684853	0.97	7e-11
Breast/Prostate	2:20878406_T_C	rs3072	1.03	1.8e-10
Breast/Prostate	2:25473311_G_A	rs13427672	1.03	4e-11
Breast/Prostate	2:43637998_A_G	rs7591218	0.97	1.4e-12
Breast/Prostate	2:63277843_C_G	rs58235267	1.05	2e-30
Breast/Prostate	2:69259557_G_A	rs62135614	0.97	4.5e-10
Breast/Prostate	2:85767735_C_T	rs2028900	0.97	3e-17
Breast/Prostate	2:102315933_A_T	rs6543087	1.03	2.6e-10
Breast/Prostate	2:111903698_A_G	rs3761704	1.04	8.1e-13
Breast/Prostate	2:121244272_T_C	rs12711947	1.08	6.4e-32
Breast/Prostate	2:173316217_A_G	rs12052385	0.9	1.2e-36
Breast/Prostate	2:187807952_G_A	rs4563188	1.03	8.4e-10
Breast/Prostate	2:202170655_T_C	rs10200279	0.98	7.6e-09
Breast/Prostate	2:214041359_T_C	rs1899272	1.03	4.6e-09
Breast/Prostate	2:217920769_G_T	rs4442975	0.92	1e-90
Breast/Prostate	2:227226952_A_G	rs12479355	0.97	1.9e-11
Breast/Prostate	2:238447934_T_C	rs113812061	1.04	6.4e-14
Breast/Prostate	2:242141719_C_T	rs2074840	0.98	1.3e-08
Breast/Prostate	3:4733347_C_CA	rs11387523	1.03	1.4e-10
Breast/Prostate	3:27352143_T_A	rs646157	1.07	4.7e-60
Breast/Prostate	3:30682939_G_C	rs12493607	1.03	3.6e-12
Breast/Prostate	3:46893173_G_GGT	rs143048713	0.95	2.1e-16
Breast/Prostate	3:49878078_T_C	rs2271960	1.02	2.4e-08
Breast/Prostate	3:63887135_T_C	rs73130565	1.04	6e-12
Breast/Prostate	3:87126428_T_C	rs76668454	1.09	2e-31
Breast/Prostate	3:99724873_G_A	rs10511177	1.03	2.5e-11
Breast/Prostate	3:106961498_C_A	rs1283106	1.02	7.6e-09
Breast/Prostate	3:113275624_A_C	rs7611694	0.97	5.5e-15
Breast/Prostate	3:127923187_T_C	rs6439119	0.96	7e-17
Breast/Prostate	3:141142691_G_A	rs6440006	1.05	7.9e-31
Breast/Prostate	3:156480941_A_G	rs2043108	1.03	2.9e-12
Breast/Prostate	3:170074517_G_C	rs78416326	0.93	8.1e-43
Breast/Prostate	3:172224075_C_T	rs1131535	0.98	9.8e-10
Breast/Prostate	3:177283019_C_T	rs6443468	0.98	1.3e-08
Breast/Prostate	3:178988834_A_C	rs1861804	0.98	1.2e-08
Breast/Prostate	4:1986972_A_G	rs495367	1.03	5e-09
Breast/Prostate	4:38798648_C_A	rs5743618	1.03	6.3e-09
Breast/Prostate	4:48808989_C_T	rs13141838	1.02	3.5e-10
Breast/Prostate	4:74493757_T_C	rs11736697	0.97	7.4e-14
Breast/Prostate	4:84367605_G_A	rs12651246	0.97	3.7e-11
Breast/Prostate	4:87984331_A_G	rs28432336	0.98	3.9e-08
Breast/Prostate	4:89246214_G_T	rs10516806	0.97	7e-11
Breast/Prostate	4:95493721_A_G	rs2452598	0.97	9.7e-15
Breast/Prostate	4:106064754_C_T	rs17035310	0.94	1.6e-27
Breast/Prostate	4:170043589_C_T	rs3811815	0.97	4.1e-10
Breast/Prostate	4:175828036_T_C	rs7697216	1.06	1.9e-24
Breast/Prostate	5:1889321_G_A	rs530543670	1.05	2.6e-26
Breast/Prostate	5:16231194_G_C	rs17611291	0.97	8.2e-11
Breast/Prostate	5:44706498_A_G	rs10941679	1.08	1.6e-73
Breast/Prostate	5:50256207_G_A	rs6870880	0.98	3.8e-09
Breast/Prostate	5:56016918_A_C	rs12653202	1.1	3.8e-71
Breast/Prostate	5:67441026_A_G	rs6892163	1.02	2.1e-08
Breast/Prostate	5:81508792_G_C	rs2059891	1.04	2.4e-13
Breast/Prostate	5:90662839_G_T	rs12110303	0.97	4.3e-11
Breast/Prostate	5:131797578_T_C	rs2522051	0.97	8.3e-13
Breast/Prostate	5:158227898_G_A	rs12332693	0.96	1.5e-26
Breast/Prostate	5:177847156_G_A	rs56393344	1.03	6.1e-10
Breast/Prostate	6:7231843_G_A	rs9379084	1.04	7.1e-11
Breast/Prostate	6:11217843_G_A	rs2018334	0.98	4.1e-09
Breast/Prostate	6:13713366_G_C	rs418053	0.97	2.1e-13
Breast/Prostate	6:21324887_C_T	rs10452582	1.03	1.4e-09
Breast/Prostate	6:31072845_G_A	rs9263614	0.97	1e-14
Breast/Prostate	6:41538545_T_C	rs913074	1.04	8.6e-16
Breast/Prostate	6:82298284_A_T	rs7743614	0.97	2.5e-17
Breast/Prostate	6:117206395_G_A	rs339326	0.96	3.2e-23
Breast/Prostate	6:122715244_C_T	rs74392007	1.04	5.9e-10
Breast/Prostate	6:130374461_T_A	rs7740107	1.04	3.7e-21
Breast/Prostate	6:149595505_T_C	rs2121348	0.97	2e-10
Breast/Prostate	6:151949806_A_C	rs6913578	1.06	6.4e-44
Breast/Prostate	6:160581543_T_TG	rs4646284	1.07	2.1e-54
Breast/Prostate	6:168243241_A_C	rs62427660	0.96	3.6e-08
Breast/Prostate	6:170332621_T_C	rs6940159	1.02	4.5e-08
Breast/Prostate	7:1979741_G_A	rs11557347	1.03	1.8e-11
Breast/Prostate	7:20994491_A_G	rs12155172	0.97	1.1e-10
Breast/Prostate	7:27975919_G_C	rs67152137	0.94	1.7e-35
Breast/Prostate	7:47469152_A_C	rs2136769	1.03	1.5e-12
Breast/Prostate	7:91652178_A_AAAC	rs10644111	1.03	4.3e-14
Breast/Prostate	7:94113799_T_C	rs17268829	1.03	1.3e-08
Breast/Prostate	7:97687986_A_G	rs847560	1.03	5e-11
Breast/Prostate	7:130674481_G_A	rs68056147	1.04	5.3e-18
Breast/Prostate	7:139942304_G_A	rs11977670	1.03	1.7e-11
Breast/Prostate	7:144074929_G_A	rs720475	0.97	1.2e-11
Breast/Prostate	8:17724693_G_T	rs10093134	0.98	2.5e-09
Breast/Prostate	8:23531987_A_G	rs13267884	0.95	8.6e-44
Breast/Prostate	8:25892142_C_T	rs11135910	1.04	1.4e-10
Breast/Prostate	8:29509616_A_C	rs9693444	0.97	1.9e-15
Breast/Prostate	8:36849946_C_G	rs4286946	0.95	1.8e-24
Breast/Prostate	8:76316945_C_T	rs72658078	1.06	4e-22
Breast/Prostate	8:102484486_C_T	rs539674	0.97	9.4e-12
Breast/Prostate	8:117209548_A_G	rs13267382	0.98	9.7e-09
Breast/Prostate	8:124610166_G_A	rs58847541	1.04	5.8e-14
Breast/Prostate	8:128532137_T_C	rs10090154	0.87	5.3e-110
Breast/Prostate	9:6465465_G_A	rs541378	0.98	3.9e-10
Breast/Prostate	9:22021615_G_A	rs568447	1.04	5.7e-26
Breast/Prostate	9:106856793_G_C	rs4742903	1.03	2.8e-10
Breast/Prostate	9:110892899_C_A	rs7862747	1.07	6.2e-58
Breast/Prostate	9:119337481_A_G	rs1570196	1.03	1.6e-14
Breast/Prostate	9:129448131_T_G	rs4339739	0.98	2.4e-08
Breast/Prostate	9:136267149_C_T	rs17474001	1.03	4.5e-08
Breast/Prostate	10:5794652_A_G	rs55910451	1.03	5.2e-13
Breast/Prostate	10:9125789_G_GT	rs35781392	1.04	2.2e-11
Breast/Prostate	10:21821918_A_T	rs12251016	1.04	1.2e-17
Breast/Prostate	10:51522276_C_G	rs7077830	1.06	2.3e-45
Breast/Prostate	10:64278682_G_A	rs10995190	0.93	3.3e-40
Breast/Prostate	10:80852378_A_G	rs1268974	0.95	4.9e-34
Breast/Prostate	10:90150837_C_T	rs796945	0.98	2.2e-08
Breast/Prostate	10:95279506_A_T	rs2293277	0.97	3.8e-09
Breast/Prostate	10:104428716_C_T	rs12262998	0.97	2.2e-10
Breast/Prostate	10:105682296_C_T	rs11813268	1.03	1.1e-08
Breast/Prostate	10:115150271_C_T	rs568110	1.04	4.1e-20
Breast/Prostate	10:123338975_A_G	rs1078806	1.14	1.7e-250
Breast/Prostate	10:126697210_T_C	rs7077275	1.02	4.2e-08
Breast/Prostate	11:805589_G_A	rs11246314	1.03	8.8e-13
Breast/Prostate	11:1891284_T_A	rs688601	0.95	5e-36
Breast/Prostate	11:9726369_T_C	rs34043654	0.98	2.6e-08
Breast/Prostate	11:44369196_A_G	rs6485512	1.02	3.6e-08
Breast/Prostate	11:61908440_T_C	rs2277283	1.04	4.9e-21
Breast/Prostate	11:50654545_C_T	rs115178404	0.97	3.7e-08
Breast/Prostate	11:65556721_C_G	rs603326	1.04	1.3e-17
Breast/Prostate	11:66840299_C_T	rs11227676	0.96	3.9e-08
Breast/Prostate	11:69301373_G_T	rs615029	1.11	2.7e-82
Breast/Prostate	11:102407191_T_C	rs1943779	0.97	4.4e-09
Breast/Prostate	11:113807181_G_A	rs11214775	0.96	3e-21
Breast/Prostate	11:129461171_T_C	rs11820646	1.03	4.6e-11
Breast/Prostate	12:12871099_T_G	rs2066827	0.97	1.4e-11
Breast/Prostate	12:14406263_G_A	rs55824268	0.96	1.2e-16
Breast/Prostate	12:28174817_C_T	rs7297051	0.93	9.4e-52
Breast/Prostate	12:49672714_A_G	rs56222401	1.03	8.4e-10
Breast/Prostate	12:53273773_C_G	rs902772	1.04	4.5e-14
Breast/Prostate	12:85010238_C_G	rs10862901	0.98	1.2e-08
Breast/Prostate	12:90160530_G_GA	rs5799921	1.03	1.5e-11
Breast/Prostate	12:96026737_C_T	rs61938093	0.94	6.3e-43
Breast/Prostate	12:102965986_C_A	rs78693353	0.94	1.7e-09
Breast/Prostate	12:110013639_T_G	rs6606734	0.98	2.1e-10
Breast/Prostate	12:114666202_G_T	rs10774740	0.96	4.7e-19
Breast/Prostate	12:115836132_T_C	rs1391721	0.96	4.2e-27
Breast/Prostate	12:133067473_G_A	rs28435470	0.97	8.6e-11
Breast/Prostate	13:73611316_C_T	rs9573088	1.03	2.8e-12
Breast/Prostate	14:35556842_A_G	rs1961195	0.98	5.6e-09
Breast/Prostate	14:37228504_C_T	rs2253012	1.03	1.5e-11
Breast/Prostate	14:53424058_G_C	rs62003550	0.96	2.2e-10
Breast/Prostate	14:69026379_G_A	rs11844632	0.93	5.9e-62
Breast/Prostate	14:91737186_G_A	rs11846748	0.96	3.7e-16
Breast/Prostate	14:93104072_T_C	rs11627032	0.96	1.5e-15
Breast/Prostate	14:105213978_T_G	rs4983544	1.03	8.1e-14
Breast/Prostate	15:40922915_G_C	rs4924487	1.04	1.3e-15
Breast/Prostate	15:50694306_A_G	rs4774565	0.98	1.7e-08
Breast/Prostate	15:52581344_C_T	rs12594710	1.05	8.8e-11
Breast/Prostate	15:66705043_G_A	rs80326387	1.04	2.4e-16
Breast/Prostate	15:75052994_A_G	rs11072506	1.03	7.4e-11
Breast/Prostate	15:91506637_T_C	rs8037137	0.94	1.6e-28
Breast/Prostate	16:4942099_C_T	rs1049205	1.03	4.7e-12
Breast/Prostate	16:52599188_C_T	rs4784227	1.14	3.2e-180
Breast/Prostate	16:53803223_G_A	rs62048402	0.96	5.5e-29
Breast/Prostate	16:57693055_C_T	rs16958674	0.97	4e-09
Breast/Prostate	16:71814057_C_T	rs12149496	0.97	6.1e-11
Breast/Prostate	16:80648296_A_G	rs7500067	1.04	1.7e-19
Breast/Prostate	16:88016875_G_A	rs12711486	1.03	5.9e-10
Breast/Prostate	17:619162_A_G	rs461251	1.04	4e-19
Breast/Prostate	17:7362059_C_T	rs112051593	1.04	3.4e-15
Breast/Prostate	17:17755259_A_G	rs16960744	0.97	2.2e-11
Breast/Prostate	17:29211667_G_A	rs7223535	0.96	4.6e-16
Breast/Prostate	17:36099840_C_T	rs11651755	1.09	1.9e-99
Breast/Prostate	17:44025888_C_A	rs242559	1.04	2.8e-14
Breast/Prostate	17:46862676_C_T	rs640087	1.03	2.1e-08
Breast/Prostate	17:53174966_A_G	rs1812715	1.05	1.9e-25
Breast/Prostate	17:56456120_G_A	rs2680708	0.98	8e-09
Breast/Prostate	17:69106937_T_G	rs9908087	0.94	4.3e-58
Breast/Prostate	17:77773318_T_C	rs1105820	0.97	2e-13
Breast/Prostate	18:13252862_C_G	rs4797754	1.03	5.2e-10
Breast/Prostate	18:24500899_C_A	rs170801	0.96	2.1e-20
Breast/Prostate	18:29990368_T_C	rs72933507	0.94	4.1e-10
Breast/Prostate	18:42889017_C_G	rs11082442	0.97	2.3e-15
Breast/Prostate	18:51781894_T_C	rs11083047	1.02	2.8e-09
Breast/Prostate	18:60958644_A_G	rs17759659	0.98	8.1e-09
Breast/Prostate	18:76770820_A_G	rs9959454	0.98	3.9e-08
Breast/Prostate	19:13955161_G_A	rs12162265	0.97	3.8e-11
Breast/Prostate	19:17209914_G_A	rs10401771	0.96	1.6e-19
Breast/Prostate	19:18593553_T_C	rs8105994	0.96	1.7e-22
Breast/Prostate	19:37554534_C_T	rs11668615	0.98	1.7e-08
Breast/Prostate	19:38743962_A_G	rs12976534	0.96	1.3e-30
Breast/Prostate	19:42037969_A_G	rs12462897	1.03	2.9e-11
Breast/Prostate	19:44283447_C_T	rs12609846	0.96	1.9e-19
Breast/Prostate	19:46182304_T_A	rs10423928	1.03	2.5e-09
Breast/Prostate	19:51364623_A_G	rs2735839	1.07	8.3e-34
Breast/Prostate	20:25224580_C_T	rs6050481	0.98	9.4e-10
Breast/Prostate	20:30302948_A_G	rs6060869	0.98	3.9e-08
Breast/Prostate	20:32263624_G_C	rs3213180	1.04	1.2e-10
Breast/Prostate	20:44504480_T_A	rs4810474	1.03	1.4e-11
Breast/Prostate	20:49500894_T_C	rs16995568	0.95	1.1e-11
Breast/Prostate	20:52471594_T_A	rs6126988	0.97	8.9e-14
Breast/Prostate	20:62342695_T_C	rs3761121	1.05	8.9e-18
Breast/Prostate	21:16574455_C_A	rs2403907	0.96	1.2e-20
Breast/Prostate	21:42915988_A_C	rs9979417	1.03	1.3e-10
Breast/Prostate	21:47812009_A_T	rs881924	1.03	4.9e-09
Breast/Prostate	22:19749525_A_G	rs1978060	1.04	1.3e-20
Breast/Prostate	22:29452281_G_A	rs5762962	1.08	2e-15
Breast/Prostate	22:40924662_A_T	rs139903991	1.07	2e-29
Breast/Prostate	22:43500212_G_T	rs5759167	0.96	2.1e-23
Breast/Prostate	22:46267946_G_A	rs6007174	0.97	2.5e-09

## Sheet: Supplementary Data 6
Supplementary Data 6. Summary of the variants newly satisfying the genome-wide significance threshold from the breast and prostate cancer large-scale meta-analysis.
OR; odds ratio. All statistical tests are two-sided and not adjusted for multiple comparisons.
Cancer type	Variant	rsID	Nearest gene	Functional anotation	Discovery		Replication meta-analysis		Previously reported at the suggestive significance
					OR	P	OR	P
Breast	1:9219466_T_G	rs797256	GPR157	Intergenic	0.94	2.8e-07	0.94	3.2e-08	no
Breast	1:22485467_A_G	rs2807365	WNT4	Intergenic	0.97	5.8e-08	0.97	3.4e-08	no
Breast	1:168086743_C_T	rs4657734	GPR161	Intron	0.97	3.3e-08	0.97	2.5e-08	PMID: 29059683
Breast	1:208126139_A_T	rs11579778	CD34	Intergenic	0.97	1e-10	0.97	8.4e-11	PMID: 29059683
Breast	2:102315933_A_T	rs6543087	MAP4K4	Intron	1.03	4.8e-09	1.03	2.2e-08	no
Breast	2:187807952_G_A	rs4563188	ZSWIM2	Intergenic	1.03	1.1e-09	1.03	8.3e-10	no
Breast	3:178989187_A_G	rs13101105	KCNMB3	Intergenic	0.97	9.3e-09	0.97	3.8e-08	no
Breast	4:954275_T_C	rs3733346	DGKQ	UTR3	1.03	4.6e-07	1.03	3.6e-08	no
Breast	4:48049654_T_C	rs906487	CNGA1	Intergenic	0.97	5.1e-10	0.97	1.2e-09	PMID: 29059683
Breast	4:48843372_A_G	rs4695407	OCIAD1	Intron	1.03	7.7e-08	1.03	5.7e-09	no
Breast	4:151259617_T_C	rs7653994	LRBA	Intron	1.03	3.4e-08	1.03	3.8e-08	no
Breast	4:186558860_A_G	rs3816807	SORBS2	Intron	1.03	2e-08	1.03	1.8e-08	no
Breast	5:122676161_G_A	rs4836002	CEP120	Intergenic	1.08	3.1e-09	1.08	8e-10	PMID: 29059683
Breast	6:7231843_G_A	rs9379084	RREB1	Missense	1.05	1.4e-09	1.05	1.2e-10	no
Breast	6:36648816_A_T	rs3176336	CDKN1A	Intron	1.03	2.6e-09	1.03	3.1e-10	PMID: 29059683
Breast	6:122720778_C_A	rs45504694	HSF2	UTR5	1.06	3.6e-12	1.05	7.2e-12	PMID: 29059683
Breast	6:170334502_C_T	rs2172905	ERMARD	Intergenic	0.97	7.1e-09	0.97	6.2e-09	PMID: 29059683
Breast	7:13885628_G_T	rs3944098	ETV1	Intergenic	1.03	1e-07	1.03	4.7e-08	no
Breast	7:150542611_A_AT	rs150149364	AOC1	Intron	0.96	3.2e-09	0.96	6.1e-09	no
Breast	8:17817553_G_T	rs17635381	PCM1	Missense	1.04	3.2e-09	1.04	2e-09	no
Breast	9:32455262_T_C	rs7045087	ACO1	Intergenic	0.97	1.6e-08	0.97	3.5e-08	no
Breast	9:34130435_G_A	rs61237993	DCAF12	Intergenic	1.04	1.2e-07	1.04	4.9e-08	no
Breast	10:5794652_A_G	rs55910451	TASOR2	Intron	1.04	3.1e-09	1.04	4.6e-09	PMID: 29059683
Breast	10:37535410_A_G	rs1200814	ANKRD30A	Intron	0.96	7.6e-08	0.96	2.6e-08	no
Breast	10:53676045_T_C	rs4935290	PRKG1	Intron	0.97	2e-08	0.97	4.7e-09	PMID: 29059683
Breast	10:112544063_A_C	rs7898438	RBM20	Intron	0.97	3e-08	0.97	2.7e-08	no
Breast	10:121199365_T_C	rs1109489	GRK5	Intron	0.97	3.9e-08	0.97	3.8e-08	no
Breast	11:111623088_T_A	rs4936675	PPP2R1B	Intron	0.97	3.9e-10	0.97	2.9e-11	PMID: 29059683
Breast	11:122961623_G_A	rs7123187	CLMP	Intron	0.97	2.2e-08	0.97	3e-08	no
Breast	12:69181478_G_A	rs7304105	SLC35E3	Intron	0.96	4.2e-10	0.96	8.9e-11	no
Breast	12:69823491_T_G	rs17106576	FRS2	Intergenic	1.03	7.8e-08	1.03	2.7e-08	no
Breast	14:35542146_G_A	rs9671773	FAM177A1	Intron	0.97	6.6e-10	0.97	1.3e-10	no
Breast	16:89939212_G_A	rs62056098	TCF25	Intergenic	0.96	4.2e-07	0.96	3.5e-09	no
Breast	17:7351836_A_G	rs12452047	CHRNB1	Intron	1.04	2.4e-08	1.04	2.1e-08	no
Breast	17:11898830_T_C	rs113816985	ZNF18	Intron	1.03	1.2e-08	1.03	2.9e-09	no
Breast	17:57849456_G_A	rs2482455	VMP1	Intron	0.97	2.2e-08	0.97	1.5e-08	no
Breast	18:13252862_C_G	rs4797754	LDLRAD4	Intron	1.03	6.3e-09	1.03	4.8e-09	no
Breast	20:62692060_A_C	rs6090040	TCEA2	Intron	1.03	5.9e-08	1.03	8.1e-09	no
Breast	21:45076373_A_G	rs2838340	HSF2BP	Intron	0.97	1.2e-07	0.97	2e-08	no
Breast	22:43141093_G_C	rs4820477	A4GALT	Intergenic	1.03	1.1e-08	1.03	7.1e-09	PMID: 29059683
Prostate	1:24716207_G_A	rs509526	STPG1	Intron	1.03	4.3e-07	1.04	3.9e-08	no
Prostate	1:46818452_A_G	rs17413701	NSUN4	Intron	1.04	2.7e-08	1.04	4.3e-08	no
Prostate	1:51462439_G_A	rs2487824	CDKN2C	Intergenic	1.03	2.3e-07	1.04	1.4e-08	no
Prostate	1:111194279_A_G	rs2797538	KCNA2	Intergenic	1.04	1.4e-10	1.04	2.8e-11	no
Prostate	1:184068508_C_A	rs971572	TSEN15	Intergenic	0.96	4.5e-09	0.96	6.7e-11	no
Prostate	1:199887817_A_G	rs12042995	NR5A2	Intergenic	0.92	3.1e-08	0.92	4.7e-08	no
Prostate	2:58354971_G_A	rs3771213	VRK2	Intron	1.04	1.6e-09	1.04	7.5e-10	no
Prostate	2:233520254_A_T	rs13395911	EFHD1	Intron	0.97	4.1e-08	0.96	8.1e-09	no
Prostate	3:64910158_A_G	rs1523455	ADAMTS9-AS2	Intron	0.94	1.4e-08	0.95	4.4e-08	no
Prostate	3:107603762_C_T	rs16853945	LINC00636	Intron	0.96	1e-07	0.96	2.1e-08	no
Prostate	4:77638013_T_C	rs344123	SHROOM3	Intron	0.96	6.9e-08	0.96	2.6e-08	no
Prostate	4:170077789_A_G	rs10518039	SH3RF1	Synonymous	0.96	4.6e-09	0.96	4.4e-09	no
Prostate	5:43134166_A_G	rs499436	ZNF131	Intron	0.96	7.6e-08	0.96	8.2e-09	no
Prostate	5:52651469_C_A	rs62357769	FST	Intergenic	0.95	2e-07	0.95	4.3e-08	no
Prostate	5:159555582_G_C	rs2546376	PWWP2A	Intergenic	0.96	7.4e-08	0.96	3e-09	no
Prostate	6:80779941_G_C	rs9352797	BCKDHB	Intergenic	0.96	5.6e-08	0.96	2.3e-08	no
Prostate	6:130389940_G_A	rs4364506	L3MBTL3	Intron	0.95	9e-10	0.96	1.2e-09	no
Prostate	7:50785448_C_T	rs1978208	GRB10	Intron	0.96	6.4e-08	0.96	4.1e-08	no
Prostate	8:22832604_C_T	rs11781468	PEBP4	Intron	1.05	5e-08	1.05	2.4e-08	no
Prostate	9:6253301_T_C	rs1113573	IL33	Intron	1.04	4.1e-08	1.04	1.9e-08	no
Prostate	10:5727202_C_T	rs7091641	TASOR2	Intron	0.96	5.1e-10	0.96	3.9e-10	no
Prostate	10:50885550_A_T	rs950075	CHAT	Intron	1.04	8.1e-08	1.04	4.2e-08	no
Prostate	11:77626280_T_C	rs9704476	INTS4, AAMDC	Intron	1.03	1.6e-07	1.04	3.5e-09	no
Prostate	11:111594077_T_C	rs564601	SIK2	Intron	0.96	2.3e-09	0.96	7.3e-10	no
Prostate	14:93499081_C_T	rs1740598	ITPK1	Intron	1.05	7.6e-07	1.05	1.8e-08	no
Prostate	15:91505779_G_C	rs79548680	RCCD1	UTR3	0.95	1.3e-08	0.95	1.6e-10	no
Prostate	15:99196011_G_A	rs2002389	IGF1R	Intron	1.04	1.5e-08	1.04	4.2e-09	no
Prostate	16:4934549_G_A	rs1049208	PPL	Synonymous	1.05	1.7e-11	1.04	1.2e-11	no
Prostate	16:29950829_C_T	rs12716975	TMEM219	Intergenic	0.97	1.6e-07	0.97	2.3e-08	no
Prostate	16:68663830_A_G	rs56170216	CDH3	Intergenic	1.04	3.9e-09	1.04	2.6e-08	no
Prostate	17:44195432_C_T	rs57240476	KANSL1	Intron	1.09	1.6e-08	1.08	3.6e-08	no
Prostate	18:45347155_T_C	rs1623734	SMAD2	UTR3	1.04	9.4e-11	1.04	4.9e-10	PMID: 32887889
Prostate	19:50082587_G_A	rs67546213	NOSIP	Intron	1.06	2.3e-10	1.06	1.5e-10	no
Prostate	20:25591477_C_T	rs73597824	NANP	Intergenic	0.96	3.2e-08	0.96	1.2e-08	no
Prostate	21:35537076_C_T	rs6517210	LINC00310	Intron	0.97	1.1e-07	0.97	3.5e-08	no
Prostate	21:45355833_C_T	rs9637177	AGPAT3	Intron	0.96	1.5e-11	0.96	1.4e-11	no
Breast/Prostate	2:615627_C_T	rs7559547	TMEM18	Intergenic	0.97	1.7e-08	0.97	1.7e-08	no
Breast/Prostate	3:50775446_C_T	rs11712367	DOCK3	Intron	0.97	8.7e-07	0.97	4.3e-08	no
Breast/Prostate	3:73712635_G_A	rs875637	PDZRN3	Intergenic	1.02	6.9e-08	1.02	2.8e-08	no
Breast/Prostate	3:177283019_C_T	rs6443468	LINC00578	Intron	0.98	1.3e-08	0.97	1.3e-09	no
Breast/Prostate	4:87984331_A_G	rs28432336	AFF1	Intron	0.98	3.9e-08	0.98	3e-08	no
Breast/Prostate	4:187503510_T_C	rs28670932	MTNR1A	Intergenic	1.02	8e-08	1.02	5.9e-09	no
Breast/Prostate	6:53288852_G_C	rs9370207	ELOVL5	Intergenic	0.97	5e-08	0.97	7.8e-09	no
Breast/Prostate	9:123906001_A_C	rs1407912	CNTRL	Intron	0.98	1.2e-07	0.98	2.3e-08	no
Breast/Prostate	11:9726369_T_C	rs34043654	SWAP70	Intron	0.98	2.6e-08	0.98	8.3e-09	no
Breast/Prostate	15:52581344_C_T	rs12594710	MYO5C	Intron	1.05	8.8e-11	1.05	3.8e-12	no
Breast/Prostate	16:88016875_G_A	rs12711486	BANP	Intron	1.03	5.9e-10	1.03	3.8e-11	no
Breast/Prostate	17:27645258_G_A	rs56336338	NUFIP2	Intergenic	1.03	1.2e-07	1.03	2.3e-08	no
Breast/Prostate	19:36261373_C_T	rs2619197	PROSER3	Intron	0.98	1.3e-07	0.98	2.3e-08	no
Breast/Prostate	19:37554534_C_T	rs11668615	ZNF420	Intron	0.98	1.7e-08	0.98	2.9e-08	no
Breast/Prostate	20:44504480_T_A	rs4810474	ZSWIM3	Intron	1.03	1.4e-11	1.03	2.1e-11	no

## Sheet: Supplementary Data 7
Supplementary Data 7. The associations between the summary statistics of the breast and prostate cancer large-scale meta-analyses and the MsigDB hallmark gene sets.
Gene sets	Empirical P-value from PASCAL
	Breast	Prostate	Meta (breast and prostate cancer)
Mitotic spindle	0.00094	0.01043	5.6e-05
Estrogen response early	0.00011	0.01395	0.000268
Apoptosis	0.00102	0.000414	0.000381
Androgen response	0.06917	0.00094	0.00194
Myogenesis	0.00898	0.1291	0.00343
Hypoxia	0.0033	0.03788	0.00409
E2F targets	0.0277	0.18806	0.01692
Estrogen response late	0.0021	0.35118	0.01932
UV reponse dn	0.00081	0.57473	0.0203
G2M checkpoint	0.00569	0.06405	0.02288

## Sheet: Supplementary Data 8
Supplementary Data 8. The associations between the summary statistics of the breast and prostate cancer large-scale meta-analyses and the cell types in the single cell RNA-seq datasets.
Cell types	Single cell RNA-seq datasets	P-value of cell type-level analysis from scDRS
		Breast	Prostate	Meta (breast and prostate cancer)
Cancer Epithelial	Breast cancer	0.000999001	0.002997	0.000999001
Normal Epithelial	Breast cancer	0.000999001	0.021978	0.000999001
CAF	Breast cancer	0.000999001	0.15984	0.0829171
PVL	Breast cancer	0.002997	0.676324	0.185814
Endothelial	Breast cancer	0.727273	0.281718	0.447552
T cell	Breast cancer	0.762238	0.924076	0.967033
B cell	Breast cancer	0.985015	0.801199	0.997003
Plasmablasts	Breast cancer	0.997003	0.978022	0.994006
Myeloid	Breast cancer	0.964036	0.538462	0.686314
Epithelial	Prostate cancer	0.001998	0.0839161	0.02997
Fibroblast	Prostate cancer	0.000999001	0.344655	0.322677
Endothelial	Prostate cancer	0.043956	0.212787	0.020979
T cell	Prostate cancer	0.188811	0.846154	0.975025
Myeloid	Prostate cancer	0.000999001	0.366633	0.545455

## Sheet: Supplementary Data 9
Supplementary Data 9. Summary of the time-to-event analysis investigating the variants detected from the single/all cancer GWAS/meta-analysis.
Variant	rsID	Cancer type in GWAS analysis	P value from time-to-event analysis
			Biliary tract	Breast	Cervical	Colorectal	Endometrial	Esophageal	Gastric	Hepatocellular	Lung	Non-Hodgkin's lymphoma	Ovarian	Pancreatic	Prostate
1:17719005_C_T	rs2800691	Breast	0.43	0.75	0.1	0.47	0.94	0.76	0.03	0.16	0.41	0.72	0.47	0.5	0.53
12:113117897_G_T	rs77753011	Hepatocellular	0.96	0.44	0.24	0.09	0.94	0.4	0.51	0.83	1	0.7	0.62	0.34	0.75
6:7563232_T_G	rs2076295	Lung	0.78	0.34	0.82	0.16	0.12	0.08	0.64	0.42	0.96	0.16	0.31	0.42	0.15
1:222841614_G_A	rs36079339	All-cancer	0.97	0.56	0.91	0.95	0.22	0.35	0.79	0.1	0.68	0.44	0.27	0.57	0.56
3:185508591_T_C	rs11927381	All-cancer	0.21	0.35	0.23	0.32	0.64	0.77	0.62	0.19	0.73	0.3	0.66	0.52	0.96
4:148276400_A_G	rs2059904	All-cancer	0.98	0.05	0.42	0.13	0.76	0.95	0.02	0.27	0.65	0.36	0.96	0.55	0.06
7:99553167_C_G	rs2525548	All-cancer	0.89	0.79	0.25	0.48	0.25	0.09	0.3	0.67	0.57	0.66	0.14	0.23	0.01
